# Supplementary material for: Inferring space from time: On the relationship between demography and environmental suitability in the desert plant O. rastrera
Source: PLoS One. 2018 Aug 9;13(8):e0201543. doi: 10.1371/journal.pone.0201543 (PMC6084933; doi:10.1371/journal.pone.0201543)
Supplement: S2 File — (TXT) [file pone.0201543.s002.txt]

S2

##################################################
##################################################
#### LIKELIHOOD FUNCTIONS FOR THE GROWTH OF  #####
####            ESTABLISHED PLANTS           #####
##################################################
##################################################


##This code estimates the growth of Opuntia as the iterplay of the
##increase in the number of cladodes and also the loss of them. In other words, 
##and adult plant is able to grow by increasing its number of cladodes or to shrink 
##by decreasing them. Two sets of models were tested. In one of them, the numbers 
##of cladodes produced or dead is a linear function of size and in the other the 
##function is nonlinear (exponential). Cladode loss and production have each its 
##own distribution.

##For the increase in the number of cladodes two different distribution functions 
##were tested: Poisson and negative binomial. Both distributions frequently
##describe count data in ecology appropriately.
##For the decrease we tried binomial (because the number of cladodes that can be 
##dropped is bounded between zero and the total number of cladodes-1), geometric 
##(because it seemed a priori to describe appropriately the long "tail" observed in 
##the data of plants that decreased in size) and a negative binomial distribution.

##For each combination of linear/exponential functions and error distributions, 
##three functions are presented: One that estimates the likelihood (ver... 
##functions), another that estimates quantiles of the convolution (int... ##functions), and a final one that ploted these quantiles against the plant's
##size at time t (plot... functions). This was used ti assess visually the 
##behavior of the fitted models.

##In all cases x and y are the observed sizes at times t and t+1, and parameters 
##with a c correspond to production of new cladodes and those with a d correspond 
##to the number of cladodes lost.
##a and b are intercepts and slopes.
##o correspond to the dispersion parameter of the negative binomial distributions.

##LINEAR, Poisson production and Binomial loss
verlinpb=function(x,y,ac,bc,ad,bd){
	ac=exp(ac)
	bc=exp(bc)
	lam=ac+bc*x
	ad=exp(ad)/(1+exp(ad))
	bd=exp(bd)/(1+exp(bd))
	prop=ad/x+bd-ad
	delta=y-x
	delta2=-delta
	delta2[which(delta2<0)]=0
	for(i in 1:length(x)){
		m=delta2[i]:(pi[i]-1)
		x[i]=sum(dpois(m+delta[i],lam[i])*dbinom(m,pi[i],prop[i])/(1-dbinom(pi[i],pi[i],prop[i])))
	}
	-sum(log(x))
}


intlinpb=function(x,y,mod){
	ac=coef(mod)[1]
	bc=coef(mod)[2]
	ad=coef(mod)[3]
	bd=coef(mod)[4]
	ints=matrix(0,nrow=max(x),ncol=4)
	maxi=max(x)
	ac=exp(ac)
	bc=exp(bc)
	ad=exp(ad)/(1+exp(ad))
	bd=exp(bd)/(1+exp(bd))
	for(i in 1:max(x)){
		lam=ac+bc*i
		prop=ad/i+(bd-ad)
		pp=rep(0,max(y))
		for(j in 1:max(y)){
			delta=j-i
			delta2=-delta
			delta2[which(delta2<0)]=0
			m=delta2:max(delta2,i-1)
			pp[j]=sum(dpois(m+delta,lam)*dbinom(m,i,prop)/(1-dbinom(i,i,prop)))
		}
		acum=1:length(pp)
		acum[1]=pp[1]
		for(k in 2:length(pp)) acum[k]=acum[k-1]+pp[k]
		ints[i,1]=max(which(acum<0.025))+1
		ints[i,2]=max(which(acum<0.25))+1
		ints[i,3]=min(which(acum>0.75))
		ints[i,4]=min(which(acum>0.975))
	}
	ints[which(ints==-Inf)]=1
	ints[which(ints==Inf)]=200
	ints
}

plotlinpb=function(x,y,mod){
	ac=coef(mod)[1]
	bc=coef(mod)[2]
	ad=coef(mod)[3]
	bd=coef(mod)[4]
	par(mfrow=c(1,2))
	plot(x,y)
	x=1:max(x)
	ac=exp(ac)
	bc=exp(bc)
	lam=ac+bc*x
	ad=exp(ad)/(1+exp(ad))
	bd=exp(bd)/(1+exp(bd))
	prop=ad/x+(bd-ad)
	lines(x,lam-x*prop+x, col=2)
	inter=intlinpb(x,y,mod)
	lines(x,inter[,1],lty=3,col=2)
	lines(x,inter[,2],lty=2,col=2)
	lines(x,inter[,3],lty=2,col=2)
	lines(x,inter[,4],lty=3,col=2)
	#grÃ¡fica de n y m
	plot(x, lam, ylim = c(0,ceiling(max(lam, x*prop))), type = "l")
	lines(x,x*prop,col=2)
}

##LINEAR, Poisson production and geometric loss
verlinpg=function(x,y,ac,bc,ad,bd){
	ac=exp(ac)
	bc=exp(bc)
	lam=ac+bc*x
	ad=exp(ad)+1
	bd=exp(bd)
	prop=1/(ad+bd*x)
	delta=y-x
	delta2=-delta
	delta2[which(delta2<0)]=0
	for(i in 1:length(x)){
		m=delta2[i]:(pi[i]-1)
		x[i]=sum(dpois(m+delta[i],lam[i])*dgeom(m,prop[i])/pgeom(pi[i]-1,prop[i]))
	}
	-sum(log(x))
}

intlinpg=function(x,y,mod){
	ac=coef(mod)[1]
	bc=coef(mod)[2]
	ad=coef(mod)[3]
	bd=coef(mod)[4]
	ac=exp(ac)
	bc=exp(bc)
	ad=exp(ad)+1
	bd=exp(bd)
	ints=matrix(0,nrow=max(x),ncol=4)
	for(i in 1:max(x)){
		lam=ac+bc*i
		prop=1/(ad+bd*i)
		pp=rep(0,max(y))
		for(j in 1:max(y)){
			delta=j-i
			delta2=-delta
			delta2[which(delta2<0)]=0
			m=delta2:max(delta2,i-1)
			pp[j]=sum(dpois(m+delta,lam)*dgeom(m,prop)/pgeom(i-1,prop))
		}
		acum=1:length(pp)
		acum[1]=pp[1]
		for(k in 2:length(pp)) acum[k]=acum[k-1]+pp[k]
		ints[i,1]=max(which(acum<0.025))+1
		ints[i,2]=max(which(acum<0.25))+1
		ints[i,3]=min(which(acum>0.75))
		ints[i,4]=min(which(acum>0.975))
	}
	ints[which(ints==-Inf)]=1
	ints[which(ints==Inf)]=200
	ints
}

plotlinpg=function(x,y,mod){
	ac=coef(mod)[1]
	bc=coef(mod)[2]
	ad=coef(mod)[3]
	bd=coef(mod)[4]
	par(mfrow=c(1,2))
	plot(x,y)
	x=1:max(x)
	ac=exp(ac)
	bc=exp(bc)
	ad=exp(ad)+1
	bd=exp(bd)
	lam=ac+bc*x
	prop=1/(ad+bd*x)
	medp=1:length(x)
	for(i in 1:length(x)) medp[i]=sum(dgeom(0:(x[i]-1),prop[i])*0:(x[i]-1)/pgeom((x[i]-1),prop[i]))
	lines(x,lam-medp+x, col=2)
	inter=intlinpg(x,y,mod)
	lines(x,inter[,1],lty=3,col=2)
	lines(x,inter[,2],lty=2,col=2)
	lines(x,inter[,3],lty=2,col=2)
	lines(x,inter[,4],lty=3,col=2)
	plot(x, lam, ylim = c(0,ceiling(max(lam, medp))), type = "l")
	lines(x,medp,col=2)
}

##LINEAR, Poisson production and negative binomial loss
verlinpn=function(x,y,ac,bc,ad,bd,od){
	ac=exp(ac)
	bc=exp(bc)
	ad=exp(ad)
	bd=exp(bd)
	lam=ac+bc*x
	prop=ad+bd*x
	od=exp(od)
	delta=y-x
	delta2=-delta
	delta2[which(delta2<0)]=0
	for(i in 1:length(x)){
		m=delta2[i]:(pi[i]-1)
		x[i]=sum(dpois(m+delta[i],lam[i])*dnbinom(m,mu=prop[i],size=od)/pnbinom(pi[i]-1,mu=prop[i],size=od))
	}
	-sum(log(x))
}

intlinpn=function(x,y,mod){
	ac=coef(mod)[1]
	bc=coef(mod)[2]
	ad=coef(mod)[3]
	bd=coef(mod)[4]
	od=exp(coef(mod)[5])
	ac=exp(ac)
	bc=exp(bc)
	ad=exp(ad)
	bd=exp(bd)
	ints=matrix(0,nrow=max(x),ncol=4)
	for(i in 1:max(x)){
		lam=ac+bc*i
		prop=ad+bd*i
		pp=rep(0,max(y))
		for(j in 1:max(y)){
			delta=j-i
			delta2=-delta
			delta2[which(delta2<0)]=0
			m=delta2:max(delta2,i-1)
			pp[j]=sum(dpois(m+delta,lam)*dnbinom(m,mu=prop,size=od)/pnbinom(i-1,mu=prop,size=od))
		}
		acum=1:length(pp)
		acum[1]=pp[1]
		for(k in 2:length(pp)) acum[k]=acum[k-1]+pp[k]
		ints[i,1]=max(which(acum<0.025))+1
		ints[i,2]=max(which(acum<0.25))+1
		ints[i,3]=min(which(acum>0.75))
		ints[i,4]=min(which(acum>0.975))
	}
	ints[which(ints==-Inf)]=1
	ints[which(ints==Inf)]=200
	ints
}

plotlinpn=function(x,y,mod){
	ac=coef(mod)[1]
	bc=coef(mod)[2]
	ad=coef(mod)[3]
	bd=coef(mod)[4]
	od=exp(coef(mod)[5])
	ac=exp(ac)
	bc=exp(bc)
	ad=exp(ad)
	bd=exp(bd)
	par(mfrow=c(1,2))
	plot(x,y)
	x=1:max(x)
	lam=ac+bc*x
	prop=ad+bd*x
	coef(mod)[4]
	medp=1:length(x)
	for(i in 1:length(x)) medp[i]=sum(dnbinom(0:(x[i]-1),mu=prop[i],size=od)*0:(x[i]-1)/pnbinom((x[i]-1),mu=prop[i],size=od))
	lines(x,lam-medp+x, col=2)
	inter=intlinpn(x,y,mod)
	lines(x,inter[,1],lty=3,col=2)
	lines(x,inter[,2],lty=2,col=2)
	lines(x,inter[,3],lty=2,col=2)
	lines(x,inter[,4],lty=3,col=2)
	#grÃ¡fica de n y m
	plot(x, lam, ylim = c(0,ceiling(max(lam, medp))), type = "l")
	lines(x,medp,col=2)
}


##LINEAR, Negative binomial production and Binomial loss
verlinnb=function(x,y,ac,bc,ad,bd,oc){
	ac=exp(ac)
	bc=exp(bc)
	oc=exp(oc)
	lam=ac+bc*x
	ad=exp(ad)/(1+exp(ad))
	bd=exp(bd)/(1+exp(bd))
	prop=ad/x+bd-ad
	delta=y-x
	delta2=-delta
	delta2[which(delta2<0)]=0
	for(i in 1:length(x)){
		m=delta2[i]:(pi[i]-1)
		x[i]=sum(dnbinom(m+delta[i],mu=lam[i],size=oc)*dbinom(m,pi[i],prop[i])/(1-dbinom(pi[i],pi[i],prop[i])))
	}
	-sum(log(x))
}


intlinnb=function(x,y,mod){
	ac=coef(mod)[1]
	bc=coef(mod)[2]
	ad=coef(mod)[3]
	bd=coef(mod)[4]
	oc=exp(coef(mod)[5])
	ints=matrix(0,nrow=max(x),ncol=4)
	maxi=max(x)
	ac=exp(ac)
	bc=exp(bc)
	ad=exp(ad)/(1+exp(ad))
	bd=exp(bd)/(1+exp(bd))
	for(i in 1:max(x)){
		lam=ac+bc*i
		prop=ad/i+(bd-ad)
		pp=rep(0,max(y))
		for(j in 1:max(y)){
			delta=j-i
			delta2=-delta
			delta2[which(delta2<0)]=0
			m=delta2:max(delta2,i-1)
			pp[j]=sum(dnbinom(m+delta,mu=lam,size=oc)*dbinom(m,i,prop)/(1-dbinom(i,i,prop)))
		}
		acum=1:length(pp)
		acum[1]=pp[1]
		for(k in 2:length(pp)) acum[k]=acum[k-1]+pp[k]
		ints[i,1]=max(which(acum<0.025))+1
		ints[i,2]=max(which(acum<0.25))+1
		ints[i,3]=min(which(acum>0.75))
		ints[i,4]=min(which(acum>0.975))
	}
	ints[which(ints==-Inf)]=1
	ints[which(ints==Inf)]=200
	ints
}

plotlinnb=function(x,y,mod){
	ac=coef(mod)[1]
	bc=coef(mod)[2]
	ad=coef(mod)[3]
	bd=coef(mod)[4]
	oc=exp(coef(mod)[5])
	par(mfrow=c(1,2))
	plot(x,y)
	x=1:max(x)
	ac=exp(ac)
	bc=exp(bc)
	lam=ac+bc*x
	ad=exp(ad)/(1+exp(ad))
	bd=exp(bd)/(1+exp(bd))
	prop=ad/x+(bd-ad)
	lines(x,lam-x*prop+x, col=2)
	inter=intlinnb(x,y,mod)
	lines(x,inter[,1],lty=3,col=2)
	lines(x,inter[,2],lty=2,col=2)
	lines(x,inter[,3],lty=2,col=2)
	lines(x,inter[,4],lty=3,col=2)
	plot(x, lam, ylim = c(0,ceiling(max(lam, x*prop))), type = "l")
	lines(x,x*prop,col=2)
}

##LINEAR, Negative binomial production and geometric loss 
verlinng=function(x,y,ac,bc,ad,bd,oc){
             ac=exp(ac)
	bc=exp(bc)
	oc=exp(oc)
	lam=ac+bc*x
	ad=exp(ad)+1
	bd=exp(bd)
	prop=1/(ad+bd*x)
	delta=y-x
	delta2=-delta
	delta2[which(delta2<0)]=0
	for(i in 1:length(x)){
		m=delta2[i]:(pi[i]-1)
		x[i]=sum(dnbinom(m+delta[i],mu=lam[i],size=oc)*dgeom(m,prop[i])/pgeom(pi[i]-1,prop[i]))
	}
	-sum(log(x))
}

intlinng=function(x,y,mod){
	ac=coef(mod)[1]
	bc=coef(mod)[2]
	ad=coef(mod)[3]
	bd=coef(mod)[4]
	oc=exp(coef(mod)[5])
	ac=exp(ac)
	bc=exp(bc)
	ad=exp(ad)+1
	bd=exp(bd)
	ints=matrix(0,nrow=max(x),ncol=4)
	for(i in 1:max(x)){
		lam=ac+bc*i
		prop=1/(ad+bd*i)
		pp=rep(0,max(y))
		for(j in 1:max(y)){
			delta=j-i
			delta2=-delta
			delta2[which(delta2<0)]=0
			m=delta2:max(delta2,i-1)
			pp[j]=sum(dnbinom(m+delta,mu=lam,size=oc)*dgeom(m,prop)/pgeom(i-1,prop))
		}
		acum=1:length(pp)
		acum[1]=pp[1]
		for(k in 2:length(pp)) acum[k]=acum[k-1]+pp[k]
		ints[i,1]=max(which(acum<0.025))+1
		ints[i,2]=max(which(acum<0.25))+1
		ints[i,3]=min(which(acum>0.75))
		ints[i,4]=min(which(acum>0.975))
	}
	ints[which(ints==-Inf)]=1
	ints[which(ints==Inf)]=200
	ints
}

plotlinng=function(x,y,mod){
	ac=coef(mod)[1]
	bc=coef(mod)[2]
	ad=coef(mod)[3]
	bd=coef(mod)[4]
	oc=exp(coef(mod)[5])
	par(mfrow=c(1,2))
	plot(x,y)
	x=1:max(x)
	ac=exp(ac)
	bc=exp(bc)
	ad=exp(ad)+1
	bd=exp(bd)
	lam=ac+bc*x
	prop=1/(ad+bd*x)
	medp=1:length(x)
	for(i in 1:length(x)) medp[i]=sum(dgeom(0:(x[i]-1),prop[i])*0:(x[i]-1)/pgeom((x[i]-1),prop[i]))
	lines(x,lam-medp+x, col=2)
	inter=intlinng(x,y,mod)
	lines(x,inter[,1],lty=3,col=2)
	lines(x,inter[,2],lty=2,col=2)
	lines(x,inter[,3],lty=2,col=2)
	lines(x,inter[,4],lty=3,col=2)
	#grÃ¡fica de n y m
	plot(x, lam, ylim = c(0,ceiling(max(lam, medp))), type = "l")
	lines(x,medp,col=2)
}
##LINEAR, Negative binomial production and negative binomial loss
             verlinnn=function(x,y,ac,bc,ad,bd,oc,od){
	ac=exp(ac)
	bc=exp(bc)
	ad=exp(ad)
	bd=exp(bd)
	lam=ac+bc*x
	prop=ad+bd*x
	od=exp(od)
	oc=exp(oc)
	delta=y-x
	delta2=-delta
	delta2[which(delta2<0)]=0
	for(i in 1:length(x)){
		m=delta2[i]:(pi[i]-1)
		x[i]=sum(dnbinom(m+delta[i],size=oc,mu=lam[i])*dnbinom(m,mu=prop[i],size=od)/pnbinom(pi[i]-1,mu=prop[i],size=od))
	}
	-sum(log(x))
}

intlinnn=function(x,y,mod){
	ac=coef(mod)[1]
	bc=coef(mod)[2]
	ad=coef(mod)[3]
	bd=coef(mod)[4]
	oc=exp(coef(mod)[5])
	od=exp(coef(mod)[6])
	ac=exp(ac)
	bc=exp(bc)
	ad=exp(ad)
	bd=exp(bd)
	ints=matrix(0,nrow=max(x),ncol=4)
	for(i in 1:max(x)){
		lam=ac+bc*i
		prop=ad+bd*i
		pp=rep(0,max(y))
		for(j in 1:max(y)){
			delta=j-i
			delta2=-delta
			delta2[which(delta2<0)]=0
			m=delta2:max(delta2,i-1)
			pp[j]=sum(dnbinom(m+delta,mu=lam,size=oc)*dnbinom(m,mu=prop,size=od)/pnbinom(i-1,mu=prop,size=od))
		}
		acum=1:length(pp)
		acum[1]=pp[1]
		for(k in 2:length(pp)) acum[k]=acum[k-1]+pp[k]
		ints[i,1]=max(which(acum<0.025))+1
		ints[i,2]=max(which(acum<0.25))+1
		ints[i,3]=min(which(acum>0.75))
		ints[i,4]=min(which(acum>0.975))
	}
	ints[which(ints==-Inf)]=1
	ints[which(ints==Inf)]=200
	ints
}

plotlinnn=function(x,y,mod){
	ac=coef(mod)[1]
	bc=coef(mod)[2]
	ad=coef(mod)[3]
	bd=coef(mod)[4]
	oc=exp(coef(mod)[5])
	od=exp(coef(mod)[6])
	ac=exp(ac)
	bc=exp(bc)
	ad=exp(ad)
	bd=exp(bd)
	par(mfrow=c(1,2))
	plot(x,y)
	x=1:max(x)
	lam=ac+bc*x
	prop=ad+bd*x
	coef(mod)[4]
	#grafica de pf
	medp=1:length(x)
	for(i in 1:length(x)) medp[i]=sum(dnbinom(0:(x[i]-1),mu=prop[i],size=od)*0:(x[i]-1)/pnbinom((x[i]-1),mu=prop[i],size=od))
	lines(x,lam-medp+x, col=2)
	inter=intlinnn(x,y,mod)
	lines(x,inter[,1],lty=3,col=2)
	lines(x,inter[,2],lty=2,col=2)
	lines(x,inter[,3],lty=2,col=2)
	lines(x,inter[,4],lty=3,col=2)
	plot(x, lam, ylim = c(0,ceiling(max(lam, medp))), type = "l")
	lines(x,medp,col=2)
}


###############################################################
###############################################################
## Non-linear models
##Non-linear models with Poisson distribution
interv=function(mu,overd,infl){
	zt=dnbinom(0,size=overd,mu=mu)
	conv=(1-infl)/(1-zt)
	i95=qnbinom((0.025)/conv+zt,size=2,mu=20)
	s95=qnbinom((0.975-infl)/conv+zt,size=overd,mu=mu)
	cbind(i95,s95)
}

vernbin=function(x,y,a,b,stas,overd){
	stas=exp(stas)/(1+exp(stas))
	overd=exp(overd)
	pii=1:length(x)
	mu=(a+b*x)
	ptc=dnbinom(y,mu=mu,size=overd)/(1-dnbinom(0,mu=mu,size=overd))
	for(i in 1:length(x)){
		if(x[i]==y[i]) pii[i]=ptc[i]*(1-stas)+stas
		else pii[i]=ptc[i]*(1-stas)
		}
	-sum(log(pii))
	}
	
##EXPONENTIAL, Poisson production and Binomial loss
vernmpb=function(x,y,ac,bc,ad,bd){
	
	lam=ac+bc*log(x)
	prop=ad+bd*x
	prop[which(prop>100)]=100
	lam=exp(lam)
	prop=exp(prop)/(1+exp(prop))
		delta=y-x
	delta2=-delta
	delta2[which(delta2<0)]=0
	for(i in 1:length(x)){
		m=delta2[i]:(pi[i]-1)
		x[i]=sum(dpois(m+delta[i],lam[i])*dbinom(m,pi[i],prop[i])/(1-dbinom(pi[i],pi[i],prop[i])))
	}
	-sum(log(x))
}


intnmpb=function(x,y,mod){
	ac=coef(mod)[1]
	bc=coef(mod)[2]
	ad=coef(mod)[3]
	bd=coef(mod)[4]
	ints=matrix(0,nrow=max(x),ncol=4)
	for(i in 1:max(x)){
		lam=ac+bc*log(i)
		prop=ad+bd*i
		lam=exp(lam)
		prop=exp(prop)/(1+exp(prop))
		pp=rep(0,max(y))
		for(j in 1:max(y)){
			delta=j-i
			delta2=-delta
			delta2[which(delta2<0)]=0
			m=delta2:max(delta2,i-1)
			pp[j]=sum(dpois(m+delta,lam)*dbinom(m,i,prop)/(1-dbinom(i,i,prop)))
		}
		acum=1:length(pp)
		acum[1]=pp[1]
		for(k in 2:length(pp)) acum[k]=acum[k-1]+pp[k]
		ints[i,1]=max(which(acum<0.025))+1
		ints[i,2]=max(which(acum<0.25))+1
		ints[i,3]=min(which(acum>0.75))
		ints[i,4]=min(which(acum>0.975))
	}
	ints[which(ints==-Inf)]=1
	ints[which(ints==Inf)]=200
	ints
}

plotnmpb=function(x,y,mod){
	ac=coef(mod)[1]
	bc=coef(mod)[2]
	ad=coef(mod)[3]
	bd=coef(mod)[4]
	par(mfrow=c(1,2))
	plot(x,y)
	x=1:max(x)
	lam=ac+bc*log(x)
	prop=ad+bd*x
	lam=exp(lam)
	prop=exp(prop)/(1+exp(prop))
	lines(x,lam-x*prop+x, col=2)
	inter=intnmpb(x,y,mod)
	lines(x,inter[,1],lty=3,col=2)
	lines(x,inter[,2],lty=2,col=2)
	lines(x,inter[,3],lty=2,col=2)
	lines(x,inter[,4],lty=3,col=2)
	plot(x, lam, ylim = c(0,ceiling(max(lam, x * prop))), type = "l")
	lines(x,x*prop,col=2)
}

##EXPONENTIAL, Poisson production and geometric loss
vernmpg=function(x,y,ac,bc,ad,bd){
	lam=ac+bc*log(x)
	prop=ad+bd*x
	prop[which(prop>100)]=100
	lam=exp(lam)
	prop=exp(prop)/(1+exp(prop))
	delta=y-x
	delta2=-delta
	delta2[which(delta2<0)]=0
	for(i in 1:length(x)){
		m=delta2[i]:(pi[i]-1)
		x[i]=sum(dpois(m+delta[i],lam[i])*dgeom(m,prop[i])/pgeom(pi[i]-1,prop[i]))
	}
	-sum(log(x))
}

intnmpg=function(x,y,mod){
	ac=coef(mod)[1]
	bc=coef(mod)[2]
	ad=coef(mod)[3]
	bd=coef(mod)[4]
	ints=matrix(0,nrow=max(x),ncol=4)
	for(i in 1:max(x)){
		lam=ac+bc*log(i)
		prop=ad+bd*i
		lam=exp(lam)
		prop=exp(prop)/(1+exp(prop))
		pp=rep(0,max(y))
		for(j in 1:max(y)){
			delta=j-i
			delta2=-delta
			delta2[which(delta2<0)]=0
			m=delta2:max(delta2,i-1)
			pp[j]=sum(dpois(m+delta,lam)*dgeom(m,prop)/pgeom(i-1,prop))
		}
		acum=1:length(pp)
		acum[1]=pp[1]
		for(k in 2:length(pp)) acum[k]=acum[k-1]+pp[k]
		ints[i,1]=max(which(acum<0.025))+1
		ints[i,2]=max(which(acum<0.25))+1
		ints[i,3]=min(which(acum>0.75))
		ints[i,4]=min(which(acum>0.975))
	}
	ints[which(ints==-Inf)]=1
	ints[which(ints==Inf)]=200
	ints
}

plotnmpg=function(x,y,mod){
	ac=coef(mod)[1]
	bc=coef(mod)[2]
	ad=coef(mod)[3]
	bd=coef(mod)[4]
	par(mfrow=c(1,2))
	plot(x,y)
	x=1:max(x)
	lam=ac+bc*log(x)
	prop=ad+bd*x
	prop[which(prop>100)]=100
	lam=exp(lam)
	prop=exp(prop)/(1+exp(prop))
	medp=1:length(x)
	for(i in 1:length(x)) medp[i]=sum(dgeom(0:(x[i]-1),prop[i])*0:(x[i]-1)/pgeom((x[i]-1),prop[i]))
	lines(x,lam-medp+x, col=2)
	inter=intnmpg(x,y,mod)
	lines(x,inter[,1],lty=3,col=2)
	lines(x,inter[,2],lty=2,col=2)
	lines(x,inter[,3],lty=2,col=2)
	lines(x,inter[,4],lty=3,col=2)
	plot(x, lam, ylim = c(0,ceiling(max(lam, medp))), type = "l")
	lines(x,medp,col=2)
}

##EXPONENTIAL, Poisson production and negative binomial loss
vernmpn=function(x,y,ac,bc,ad,bd,od){
	lam=ac+bc*log(x)
	prop=ad+bd*x
	lam=exp(lam)
	prop=exp(prop)
	prop[which(prop>100)]=100
	od=exp(od)
	delta=y-x
	delta2=-delta
	delta2[which(delta2<0)]=0
	for(i in 1:length(x)){
		m=delta2[i]:(pi[i]-1)
		x[i]=sum(dpois(m+delta[i],lam[i])*dnbinom(m,mu=prop[i],size=od)/pnbinom(pi[i]-1,mu=prop[i],size=od))
	}
	-sum(log(x))
}

intnmpn=function(x,y,mod){
	ac=coef(mod)[1]
	bc=coef(mod)[2]
	ad=coef(mod)[3]
	bd=coef(mod)[4]
	od=exp(coef(mod)[5])
	ints=matrix(0,nrow=max(x),ncol=4)
	for(i in 1:max(x)){
		lam=ac+bc*log(i)
		prop=ad+bd*i
		lam=exp(lam)
		prop=exp(prop)
		pp=rep(0,max(y))
		for(j in 1:max(y)){
			delta=j-i
			delta2=-delta
			delta2[which(delta2<0)]=0
			m=delta2:max(delta2,i-1)
			pp[j]=sum(dpois(m+delta,lam)*dnbinom(m,mu=prop,size=od)/pnbinom(i-1,mu=prop,size=od))
		}
		acum=1:length(pp)
		acum[1]=pp[1]
		for(k in 2:length(pp)) acum[k]=acum[k-1]+pp[k]
		ints[i,1]=max(which(acum<0.025))+1
		ints[i,2]=max(which(acum<0.25))+1
		ints[i,3]=min(which(acum>0.75))
		ints[i,4]=min(which(acum>0.975))
	}
	ints[which(ints==-Inf)]=1
	ints[which(ints==Inf)]=200
	ints
}

plotnmpn=function(x,y,mod){
	ac=coef(mod)[1]
	bc=coef(mod)[2]
	ad=coef(mod)[3]
	bd=coef(mod)[4]
	od=exp(coef(mod)[5])
	par(mfrow=c(1,2))
	plot(x,y)
	x=1:max(x)
	#componente sistemÃ¡tico
	lam=ac+bc*log(x)
	prop=ad+bd*x
	lam=exp(lam)
	prop=exp(prop)
	coef(mod)[4]
	#grafica de pf
	medp=1:length(x)
	for(i in 1:length(x)) medp[i]=sum(dnbinom(0:(x[i]-1),mu=prop[i],size=od)*0:(x[i]-1)/pnbinom((x[i]-1),mu=prop[i],size=od))
	lines(x,lam-medp+x, col=2)
	inter=intnmpn(x,y,mod)
	lines(x,inter[,1],lty=3,col=2)
	lines(x,inter[,2],lty=2,col=2)
	lines(x,inter[,3],lty=2,col=2)
	lines(x,inter[,4],lty=3,col=2)
	#grÃ¡fica de n y m
	plot(x, lam, ylim = c(0,ceiling(max(lam, medp))), type = "l")
	lines(x,medp,col=2)
}

###############################################################
##EXPONENTIAL, Negative binomial production and Binomial loss
vernmnb=function(x,y,ac,bc,ad,bd,oc){
	oc=exp(oc)
	lam=ac+bc*log(x)
	prop=ad+bd*x
	lam=exp(lam)
	prop=exp(prop)/(1+exp(prop))
	delta=y-x
	delta2=-delta
	delta2[which(delta2<0)]=0
	for(i in 1:length(x)){
		m=delta2[i]:(pi[i]-1)
		x[i]=sum(dnbinom(m+delta[i],mu=lam[i],size=oc)*dbinom(m,pi[i],prop[i])/(1-dbinom(pi[i],pi[i],prop[i])))
	}
	-sum(log(x))
}


intnmnb=function(x,y,mod){
	ac=coef(mod)[1]
	bc=coef(mod)[2]
	ad=coef(mod)[3]
	bd=coef(mod)[4]
	oc=exp(coef(mod)[5])
	ints=matrix(0,nrow=max(x),ncol=4)
	for(i in 1:max(x)){
		lam=ac+bc*log(i)
		prop=ad+bd*i
		lam=exp(lam)
		prop=exp(prop)/(1+exp(prop))
		pp=rep(0,max(y))
		for(j in 1:max(y)){
			delta=j-i
			delta2=-delta
			delta2[which(delta2<0)]=0
			m=delta2:max(delta2,i-1)
			pp[j]=sum(dnbinom(m+delta,mu=lam,size=oc)*dbinom(m,i,prop)/(1-dbinom(i,i,prop)))
		}
		acum=1:length(pp)
		acum[1]=pp[1]
		for(k in 2:length(pp)) acum[k]=acum[k-1]+pp[k]
		ints[i,1]=max(which(acum<0.025))+1
		ints[i,2]=max(which(acum<0.25))+1
		ints[i,3]=min(which(acum>0.75))
		ints[i,4]=min(which(acum>0.975))
	}
	ints[which(ints==-Inf)]=1
	ints[which(ints==Inf)]=200
	ints
}

plotnmnb=function(x,y,mod){
	ac=coef(mod)[1]
	bc=coef(mod)[2]
	ad=coef(mod)[3]
	bd=coef(mod)[4]
	oc=exp(coef(mod)[5])
	par(mfrow=c(1,2))
	plot(x,y)
	x=1:max(x)
	lam=ac+bc*log(x)
	prop=ad+bd*x
	lam=exp(lam)
	prop=exp(prop)/(1+exp(prop))
	lines(x,lam-x*prop+x, col=2)
	inter=intnmnb(x,y,mod)
	lines(x,inter[,1],lty=3,col=2)
	lines(x,inter[,2],lty=2,col=2)
	lines(x,inter[,3],lty=2,col=2)
	lines(x,inter[,4],lty=3,col=2)
	plot(x, lam, ylim = c(0,ceiling(max(lam, x * prop))), type = "l")
	lines(x,x*prop,col=2)
}

##EXPONENTIAL, Negative binomial production and geometric loss 
vernmng=function(x,y,ac,bc,ad,bd,oc){
	lam=ac+bc*log(x)
	prop=ad+bd*x
	prop[which(prop>100)]=100
	lam=exp(lam)
	prop=exp(prop)/(1+exp(prop))
	oc=exp(oc)
	delta=y-x
	delta2=-delta
	delta2[which(delta2<0)]=0
	for(i in 1:length(x)){
		m=delta2[i]:(pi[i]-1)
		x[i]=sum(dnbinom(m+delta[i],mu=lam[i],size=oc)*dgeom(m,prop[i])/pgeom(pi[i]-1,prop[i]))
	}
	-sum(log(x))
}

intnmng=function(x,y,mod){
	ac=coef(mod)[1]
	bc=coef(mod)[2]
	ad=coef(mod)[3]
	bd=coef(mod)[4]
	oc=exp(coef(mod)[5])
	ints=matrix(0,nrow=max(x),ncol=4)
	for(i in 1:max(x)){
		lam=ac+bc*log(i)
		prop=ad+bd*i
		lam=exp(lam)
		prop=exp(prop)/(1+exp(prop))
		pp=rep(0,max(y))
		for(j in 1:max(y)){
			delta=j-i
			delta2=-delta
			delta2[which(delta2<0)]=0
			m=delta2:max(delta2,i-1)
			pp[j]=sum(dnbinom(m+delta,mu=lam,size=oc)*dgeom(m,prop)/pgeom(i-1,prop))
		}
		acum=1:length(pp)
		acum[1]=pp[1]
		for(k in 2:length(pp)) acum[k]=acum[k-1]+pp[k]
		ints[i,1]=max(which(acum<0.025))+1
		ints[i,2]=max(which(acum<0.25))+1
		ints[i,3]=min(which(acum>0.75))
		ints[i,4]=min(which(acum>0.975))
	}
	ints[which(ints==-Inf)]=1
	ints[which(ints==Inf)]=200
	ints
}

plotnmng=function(x,y,mod){
	ac=coef(mod)[1]
	bc=coef(mod)[2]
	ad=coef(mod)[3]
	bd=coef(mod)[4]
	oc=exp(coef(mod)[5])
	par(mfrow=c(1,2))
	plot(x,y)
	x=1:max(x)
	lam=ac+bc*log(x)
	prop=ad+bd*x
	lam=exp(lam)
	prop=exp(prop)/(1+exp(prop))
	medp=1:length(x)
	for(i in 1:length(x)) medp[i]=sum(dgeom(0:(x[i]-1),prop[i])*0:(x[i]-1)/pgeom((x[i]-1),prop[i]))
	lines(x,lam-medp+x, col=2)
	inter=intnmng(x,y,mod)
	lines(x,inter[,1],lty=3,col=2)
	lines(x,inter[,2],lty=2,col=2)
	lines(x,inter[,3],lty=2,col=2)
	lines(x,inter[,4],lty=3,col=2)
	plot(x, lam, ylim = c(0,ceiling(max(lam, medp))), type = "l")
	lines(x,medp,col=2)
}

##EXPONENTIAL, Negative binomial production and negative binomial loss 
vernmnn=function(x,y,ac,bc,ad,bd,oc,od){
	lam=ac+bc*log(x)
	prop=ad+bd*log(x)
	lam=exp(lam)
	prop=exp(prop)
	oc=exp(oc)
	od=exp(od)
	delta=y-x
	delta2=-delta
	delta2[which(delta2<0)]=0
	for(i in 1:length(x)){
		m=delta2[i]:(pi[i]-1)
		x[i]=sum(dnbinom(m+delta[i],mu=lam[i],size=oc)*dnbinom(m,mu=prop[i],size=od)/pnbinom(pi[i]-1,mu=prop[i],size=od))
	}
	-sum(log(x))
}

intnmnn=function(x,y,mod){
	ac=coef(mod)[1]
	bc=coef(mod)[2]
	ad=coef(mod)[3]
	bd=coef(mod)[4]
	oc=exp(coef(mod)[5])
	od=exp(coef(mod)[6])
	ints=matrix(0,nrow=max(x),ncol=4)
	for(i in 1:max(x)){
		lam=ac+bc*log(i)
		prop=ad+bd*log(i)
		lam=exp(lam)
		prop=exp(prop)
		pp=rep(0,max(y))
		for(j in 1:max(y)){
			delta=j-i
			delta2=-delta
			delta2[which(delta2<0)]=0
			m=delta2:max(delta2,i-1)
			pp[j]=sum(dnbinom(m+delta,mu=lam,size=oc)*dnbinom(m,mu=prop,size=od)/pnbinom(i-1,mu=prop,size=od))
		}
		acum=1:length(pp)
		acum[1]=pp[1]
		for(k in 2:length(pp)) acum[k]=acum[k-1]+pp[k]
		ints[i,1]=max(which(acum<0.025))+1
		ints[i,2]=max(which(acum<0.25))+1
		ints[i,3]=min(which(acum>0.75))
		ints[i,4]=min(which(acum>0.975))
	}
	ints[which(ints==-Inf)]=1
	ints[which(ints==Inf)]=200
	ints
}

plotnmnn=function(x,y,mod){
	ac=coef(mod)[1]
	bc=coef(mod)[2]
	ad=coef(mod)[3]
	bd=coef(mod)[4]
	oc=exp(coef(mod)[5])
	od=exp(coef(mod)[6])
	par(mfrow=c(1,2))
	plot(x,y)
	x=1:max(x)
	lam=ac+bc*log(x)
	prop=ad+bd*log(x)
	lam=exp(lam)
	prop=exp(prop)
	coef(mod)[4]
	medp=1:length(x)
	for(i in 1:length(x)) medp[i]=sum(dnbinom(0:(x[i]-1),mu=prop[i],size=od)*0:(x[i]-1)/pnbinom((x[i]-1),mu=prop[i],size=od))
	lines(x,lam-medp+x, col=2)
	inter=intnmnn(x,y,mod)
	lines(x,inter[,1],lty=3,col=2)
	lines(x,inter[,2],lty=2,col=2)
	lines(x,inter[,3],lty=2,col=2)
	lines(x,inter[,4],lty=3,col=2)
		plot(x, lam, ylim = c(0,ceiling(max(lam, medp))), type = "l")
	lines(x,medp,col=2)
}


##Negative Binomial with Negative Binomial distributions with variable over-disperssion
vernmnn2=function(x,y,ac,bc,ad,bd,aoc,boc,aod,bod){
	lam=ac+bc*log(x)
	prop=ad+bd*log(x)
	lam=exp(lam)
	prop=exp(prop)
	prop[which(prop>100)]=100
	od=exp(aod+bod*x)
	oc=exp(aoc+boc*x)
	delta=y-x
	delta2=-delta
	delta2[which(delta2<0)]=0
	for(i in 1:length(x)){
		m=delta2[i]:(pi[i]-1)
		x[i]=sum(dnbinom(m+delta[i],mu=lam[i],size=oc[i])*dnbinom(m,mu=prop[i],size=od[i])/pnbinom(pi[i]-1,mu=prop[i],size=od[i]))
	}
	-sum(log(x))
}

intnmnn2=function(x,y,mod){
	ac=coef(mod)[1]
	bc=coef(mod)[2]
	ad=coef(mod)[3]
	bd=coef(mod)[4]
	aoc=coef(mod)[5]
	boc=0
	aod=coef(mod)[6]
	bod=coef(mod)[7]
	ints=matrix(0,nrow=max(x),ncol=4)
	for(i in 1:max(x)){
		lam=ac+bc*log(i)
		prop=ad+bd*log(i)
		lam=exp(lam)
		prop=exp(prop)
		od=exp(aod+bod*i)
		oc=exp(aoc+boc*i)
		pp=rep(0,max(y))
		for(j in 1:max(y)){
			delta=j-i
			delta2=-delta
			delta2[which(delta2<0)]=0
			m=delta2:max(delta2,i-1)
			pp[j]=sum(dnbinom(m+delta,mu=lam,size=oc)*dnbinom(m,mu=prop,size=od)/pnbinom(i-1,mu=prop,size=od))
		}
		acum=1:length(pp)
		acum[1]=pp[1]
		for(k in 2:length(pp)) acum[k]=acum[k-1]+pp[k]
		ints[i,1]=max(which(acum<0.025))+1
		ints[i,2]=max(which(acum<0.25))+1
		ints[i,3]=min(which(acum>0.75))
		ints[i,4]=min(which(acum>0.975))
	}
	ints[which(ints==-Inf)]=1
	ints[which(ints==Inf)]=200
	ints
}

plotnmnn2=function(x,y,mod){
	ac=coef(mod)[1]
	bc=coef(mod)[2]
	ad=coef(mod)[3]
	bd=coef(mod)[4]
	aoc=coef(mod)[5]
	boc=0
	aod=coef(mod)[6]
	bod=coef(mod)[7]
	par(mfrow=c(1,2))
	plot(x,y)
	x=1:max(x)
	lam=ac+bc*log(x)
	prop=ad+bd*log(x)
	lam=exp(lam)
	prop=exp(prop)
	od=exp(aod+bod*x)
	medp=1:length(x)
	for(i in 1:length(x)) medp[i]=sum(dnbinom(0:(x[i]-1),mu=prop[i],size=od[i])*0:(x[i]-1)/pnbinom((x[i]-1),mu=prop[i],size=od[i]))
	lines(x,lam-medp+x, col=2)
	inter=intnmnn2(x,y,mod)
	lines(x,inter[,1],lty=3,col=2)
	lines(x,inter[,2],lty=2,col=2)
	lines(x,inter[,3],lty=2,col=2)
	lines(x,inter[,4],lty=3,col=2)
	plot(x, lam, ylim = c(0,ceiling(max(lam, medp))), type = "l")
	lines(x,medp,col=2)
}


####################################################
####################################################
### TRANSITION MATRIX (KERNEL) ESTIMATION       ####
####################################################
####################################################


library(Matrix)

#standardize a vector to sum 1 (used below)
sum1=function(x) x/sum(x)

#calculate the growth/survival entries of the transition matrix. pmax is the maximum number of
#cladodes (=categories) in the transition matrix
grosup=function(s0,s1,sa,b0,b1,bo,d0,d1,do,pmax=100){
	#declare some objects for storing data
	prek=matrix(0,ncol=pmax,nrow=pmax)
	gro=matrix(0,ncol=pmax,nrow=pmax)
	#xx=vector with all the possible values of x, the number of cladodes at time t
	xx=1:pmax
	#estimate the survival probabilities (vector sup)
	eta=s0+s1*xx
	sup=exp(eta)/(1+exp(eta))*sa
	#estimate the mean number of cladodes produced and dropped (mub and mud, respectively) 
	mub=exp(b0+b1*log(xx))
	mud=exp(d0+d1*log(xx))
	#let i=number of cladodes at time t
	for(i in 1:pmax){
		#estimate the probabilities that a plant produces or drops any number of cladodes, and 
		#(because these numbers cannot be >100), truncate so the probabilities add up to one
		nb=dnbinom(0:(pmax-1),mu=mub[i],size=bo)
		nd=dnbinom(0:(pmax-1),mu=mud[i],size=do)
		nb=sum1(nb)
		nd=sum1(nd)
		#calculate a matrix mat containing the probabilities that a plant produces nb cladodes (rows) AND drops nd cladodes (columns)
		dim(nb)=c((pmax),1)
		dim(nd)=c(1,(pmax))
		mat=nb%*%nd
		matreco=mat
		#Note that the numbers in the diagonals in mat correspond to the total change in the
		#number of cladodes from time t to t + 1. e.g., the main diagonal corresponds to no
		#change, and the numbers in the subdiagonal correspond to a net increase of one
		#cladode. Also note that a plant cannot drop more cladodes than it has. Hence:
		if(i<pmax) matreco[,(i+1):pmax]=0
		#the number of diagonals in a matrix is (2*(pmax-1)+1), so let
		sumdiags=rep(0,(2*(pmax-1)+1))
		#now sum the probabilities in the diagonals
		for(j in (pmax-i+1):(2*pmax-i)){
			ndiag=pmax-j
			sumdiags[j]=sum(band(matreco,ndiag,ndiag))
		}
		#and put these probabilities in the appropriate portion of the matrix gro 
		#containing the probabilities that a plant that survives ends up with any given
		#number of cladodes. Again, strandardize each column to one.
		gro[,i]=sum1(sumdiags[(pmax-i+1):(2*pmax-i)])
		#include the survival probabilities into the matrix prek
		prek[,i]=gro[,i]*sup[i]
	}
	list(gro=gro,sup=sup,prek=prek)
}


#This function produces the elements that correspond to reproduction in the transition
#matrix. The arguments are the following: i0, i1 and i2, which correspond to the intercept 
#and coefficients of number of cladodes of the mother plant at times t and t + 1,
#of the logit of the zero inflation factor of the probability describing the number of 
#cladodes available for reproduction. The log of the mean of available cladodes has an 
#intercept p0 and a slope p1 related to the number of cladodes of the mother plant at 
#time t. po is the dispersion parameter of a negative binomial distribution that describes the
#probabilities of dropping any given number of cladodes available for reproduction.
#c0 and c1 are the itercept and slope of the log of the mean number of clones produced as
#a function of the number of cladodes available. r is the parameter of the bounded geometric
#distribution used for distributing the cladodes among the clones. gro is the transition matrix
#obtained from grosup.

fecu=function(i0,i1,i2,p0,p1,po,c0,c1,r,gro,pmax=100){
	#declare some usefull objects
	xx=1:pmax
	matx=t(matrix(rep(xx,pmax),ncol=pmax))
	probp=array(0,dim=c(pmax,pmax,pmax))
	probc=array(0,dim=c(pmax,pmax,pmax))
	penporclon=matrix(0,ncol=pmax,nrow=pmax)
	penporclon[1,1]=1
	prek=array(0,dim=c(pmax,pmax,pmax))
	clon=matrix(0,ncol=pmax,nrow=pmax)
	descen=matrix(rep(0,pmax^2),ncol=pmax)
	triangarr=array(rep(as.matrix(triu(matrix(rep(1,pmax^2),ncol=pmax))),pmax),c(pmax,pmax,pmax))
	triangmat=triu(matrix(rep(1,pmax^2),ncol=pmax))
	
	#Calculate the zero-inflation of the probability distribution. Store it in the
	#pmax*pmax matrix infl, having the number of cladodes at time t in columns, and time t+1
	#in the rows.
	eta=i0+i1*log(matx)+i2*t(log(matx))
	infl=exp(eta)/(1+exp(eta))
	#calculate the mean number of cladodes available for reproduction, mup, and the 
	#corresponding mean number of clones, muc. mup is a length pmax vector, and muc is a
	#pmax*pmax matrix with columns an rows as infl.
	mup=exp(p0+p1*log(xx))
	muc=exp(c0+c1*log(t(mup * t(1 - infl))))
	#Estimate the probabilities M(m|x,y) that a plant produces m cladodes for
	#reproduction. Store this probabilities in probp, a pmax*pmax*pmax array. As an aid for 
	#explaining what follows, we will refer to the first, second and third dimensions of such
	#an array as rows, columns and pages, respectively. In probp, the mother
	#plant's number of cladodes at time t+1 are in the rows, the number of cladodes at
	#time t in the columns, and the number of cladodes dropped in the pages. The multiplication
	#by gyx (eq. 15) is more easily performed here.
	for(m in 1:pmax){
		probp[,,m]=dnbinom(matrix(rep(m,pmax^2),ncol=pmax),mu=t(matrix(rep(mup,pmax),ncol=pmax)),size=po)*(1-infl)*gro
	}
	#Proceed by columns and rows...
	for(pi in 1:pmax){
		for(pf in 1:pmax){
			#Obtain the appropriate lambdas lar of the Poisson distribution that, when truncated 
			#at zero, has means muc [eq. 9]
			lambda=muc[pf,pi]
			lar=lambda*exp(lambda)/(exp(lambda)-1)
			#the following is required to avoid crashes, and has a negligible efect on the 
			#estimates
			if(infl[pf,pi]>0.99999999999){
				lar=1e-10
				lambda=1e-10	
			}
			
			#estimate clon, a matrix containing the probabilities of producing a certain number 
			#of clones (rows) given a number of available cladodes (columns) froma zero-
			#truncated Poisson distribution. Set to zero all values below the diagonal, as there
			#cannot be more clones than available cladodes.
			clon=as.matrix(dpois(t(matx),lambda)/(1-dpois(0,lambda))*triangmat)
			probc=array(0,dim=c(pmax,pmax,pmax))
			#Standardize the probabilities in the columns of clon to one, and create a 
			#pmax*pmax*pmax array probc, rearranging so that each page corresponds to a number 
			#of available cladodes and the columns to a number of clones produced. All rows in 
			#a page contain the same information. 
			probc=aperm(array(rep(apply(clon,2,sum1),pmax),c(pmax,pmax,pmax)),c(3,1,2))
			#Set to zero all entries below the diagonal in each page of probc.
			#Note that, from the mathemathical expectation formula, the sum of each page in 
			#probc equals E(C(c|m)) and thus lar approximately,especially for large m. The 
			#discrepancy is due to the truncation at c=m. This will be 
			#corrected below, together with rounding errors.
			probc=probc*triangarr
			#Now proceed over every page (=number of cladodes available) of probc 
			for(m in 1:pmax){
				pp=probc[,,m]
				#distribute the available cladodes among the number of clones produced using a 
				#bounded geometric distribution [eq. 12]. rr is a pmax*pmax matrix containing 
				#the number of cladodes present in each clone. The columns correspond to the 
				#number of clones produced. The position of the clones over the rows is 
				#irrelevant (remember that in probc the values are repeated over the rows).
				#Logically impossible values may be present, but they will not be considered
				#(they have probabilities of 0 in probc).
				if(m==1) rr=penporclon*m
				if(m>1){
					pre=(1-r+r/log(m)*log(matx))^(t(matx)-1)*triangmat
					rr=round(apply(pre,2,sum1)*m)
				}
				#apply [equation 13]. Store in descen, a pmax*pmax matrix containing f(y'|m) 
				#values, with rows=y' and columns = m, the number of cladodes available. 
				for(w in 1:m){
					descen[w,m]=sum(pp[which(rr==w)])*lar/sum(probc[,,m])
				}
			}
		#Apply eq 14. Store in prek, a pmax*pmax*pmax array containing the f(y'|x,y)
		#the initial and final sizes of the mother plant in the columns and rows, respectively, 
		#and the size of the descendants y' in the pages.
		prek[pf,pi,]=rowSums(t(t(descen)*probp[pf,pi,]))
		}
	}
	#Apply eq. 15
	t(apply(prek,c(2,3),sum))
}


###############################################
###############################################
####  CALCULATION OF LAMBDA GIVEN SOME     ####
####            CLIMATIC DATA              ####
###############################################
###############################################


##Estimate the parameters for  the growth and survival portion of the kernel depending on
##bioclimatic variables bio12 and bio19
climparcs=function(B12,B19){
	b0=-0.4273-2.2662/(log(B19+1)+1)
	bo=0.4222-0.8725*1/(log(B19+1)+1)
	d1=0.7149+0.022029*B19
	sa=50.083-17.718*log(B12,10)
	sa=exp(sa)/(1+exp(sa))
	list("b0"=b0,"bo"=bo,"d1"=d1,"sa"=sa)
}


##Estimate the parameters for  the fecundity portion of the kernel depending on
##bioclimatic variables bio13 and bio10

climparfec=function(B10,B13){
	c0=-1.327-43.252*(1/B13)
	c1=1/(-8.692+244.316*(1/B10))
	po=exp(-0.256+39.134*(1/B13))
	list("c0"=c0,"c1"=c1,"po"=po)
}

##Estimates the kernel for a set of bioclimatic variables
makeker=function(B10,B12,B13,B19){
	parcs=climparcs(B12,B19)
	parfec=climparfec(B10,B13)
	kcs=grosup(1.1825,0.5812,parcs$sa,parcs$b0,0.7322,exp(parcs$bo),-3.6976,parcs$d1,exp(-3.361))
	kfec=fecu(4.577,-2.186,1.507,-0.618,0.477,parfec$po,parfec$c0,parfec$c1,0.812,kcs$gro)
	kcs$prek+kfec
}

##Estimates the lambdas for a set of "pixels", each with its own bioclimatic variables, which are stored in
##a matrix dat produced by ARCVIEW (procedure gridtools/combine grids, which eliminates the copies of
##pixels with the sme bioclimatic variables). The output file contains the lambdas, which, pasted as a 
##new column in dat can be read by ARCVIEW to produce the respective map.
mapa=function(dat,mmfec,mmcs,fil){
	long=dim(dat)[1]
	vars=dim(dat)[2]+1
	dat=cbind(dat,rep(NA,long))
	cont=0
	for(i in 1:long){
			cont=cont+1
			ker=NA
			ker=try(makeker(dat$Bio10int[i],dat$Bio12int[i],dat$Bio13int[i],dat$Bio19ent[i]),silent=TRUE)
			dat[i,vars]=try(Re(eigen(ker)$value[1]),silent=TRUE)
			if(cont==100){
				save(dat,file=fil)
				cont=0
			}
	}
	save(dat,file=fil)
	dat
}
