# Supplementary material for: Inferring space from time: On the relationship between demography and environmental suitability in the desert plant O. rastrera
Source: PLoS One. 2018 Aug 9;13(8):e0201543. doi: 10.1371/journal.pone.0201543 (PMC6084933; doi:10.1371/journal.pone.0201543)
Supplement: S6 File — (XLSX) [file pone.0201543.s006.xlsx]

## Sheet: 92
Year	Initial size	Final size	Clone number	Clone initial size	Clone final size
1992	5	6	0
1992	10	13	0
1992	2	4	0
1992	4	6	0
1992	3	3	0
1992	2	3	0
1992	3	5	0
1992	22	26	0
1992	10	14	0
1992	25	32	0
1992	40	51	0
1992	21	25	0
1992	11	14	0
1992	16	19	0
1992	42	56	0
1992	36	43	0
1992	27	36	0
1992	3	5	0
1992	3	5	0
1992	24	34	0
1992	29	43	0
1992	6	10	0
1992	6	8	0
1992	17	22	0
1992	4	4	0
1992	5	6	0
1992	4	5	0
1992	2	3	0
1992	59	90	0
1992	76	78	0
1992	5	7	0
1992	3	3	0
1992	2	4	0
1992	2	3	0
1992	3	3	0
1992	5	5	0
1992	4	5	0
1992	5	7	0
1992	6	8	0
1992	1	2	0
1992	1	2	0
1992	1	1	0
1992	1	1	0
1992	7	8	0
1992	3	4	0
1992	1	1	0
1992	2	4	0
1992	3	4	0
1992	6	9	0
1992	2	2	0
1992	3	6	0
1992	3	4	0
1992	3	5	0
1992	6	9	0
1992	12	18	0
1992	1	1	0
1992	3	7	0
1992	19	23	0
1992	2	3	0
1992	10	15	0
1992	4	6	0
1992	2	4	0
1992	1	1	0
1992	22	35	0
1992	3	3	0
1992	6	9	0
1992	7	10	0
1992	1	1	0
1992	1	1	0
1992	2	2	0
1992	27	42	0
1992	8	11	0
1992	68	80	0
1992	34	43	0
1992	17	24	0
1992	10	14	0
1992	75	89	0
1992	4	6	0
1992	37	43	0
1992	6	9	0
1992	7	9	0
1992	14	23	0
1992	12	15	0
1992	2	4	0
1992	6	10	0
1992	4	5	0
1992	3	5	0
1992	22	29	0
1992	19	21	0
1992	5	7	0
1992	2	3	0
1992	26	29	0
1992	38	42	0
1992	12	13	0
1992	13	14	0
1992	30	30	0
1992	16	16	0
1992	8	10	0
1992	141	161	0
1992	51	85	0
1992	28	37	0
1992	4	5	0
1992	22	24	0
1992	22	35	0
1992	17	17	0
1992	7	9	0
1992	27	52	0
1992	3	5	0
1992	2	3	0
1992	21	26	0
1992	21	32	0
1992	29	36	0
1992	9	13	0
1992	9	11	0
1992	60	81	0
1992	62	63	0
1992	5	8	0
1992	6	8	0
1992	10	17	0
1992	10	12	0
1992	12	16	0
1992	19	28	0
1992	31	53	0
1992	43	41	0
1992	19	29	0
1992	15	24	0
1992	32	42	0
1992	5	5	0
1992	2	4	0
1992	25	39	0
1992	13	22	0
1992	22	33	0
1992	38	64	0
1992	17	26	0
1992	2	3	0
1992	4	6	0
1992	7	12	0
1992	13	20	0
1992	19	27	0
1992	4	15	0
1992	4	6	0
1992	2	2	0
1992	12	18	0
1992	2	3	0
1992	8	12	0
1992	18	24	0
1992	12	19	0
1992	8	10	0
1992	17	25	0
1992	9	13	0
1992	5	5	0
1992	2	3	0
1992	2	3	0
1992	6	8	0
1992	3	5	0
1992	26	30	0
1992	6	11	0
1992	5	5	0
1992	2	3	0
1992	1	1	0
1992	2	2	0
1992	11	18	0
1992	17	22	0
1992	29	58	0
1992	18	23	0
1992	4	4	0
1992	16	22	0
1992	9	14	0
1992	2	3	0
1992	26	62	0
1992	2	2	0
1992	54	84	0
1992	8	9	0
1992	6	8	0
1992	3	4	0
1992	6	6	0
1992	27	49	0
1992	5	5	0
1992	2	2	0
1992	3	4	0
1992	3	3	0
1992	3	3	0
1992	7	10	0
1992	3	4	0
1992	21	30	0
1992	24	36	0
1992	5	5	0
1992	16	24	0
1992	5	7	0
1992	10	15	0
1992	36	62	0
1992	37	32	0
1992	5	9	0
1992	14	24	0
1992	65	104	0
1992	4	6	0
1992	18	23	0
1992	4	5	0
1992	10	14	0
1992	4	5	0
1992	8	14	0
1992	11	17	0
1992	4	7	0
1992	3	3	0
1992	8	13	0
1992	7	13	0
1992	4	8	0
1992	4	6	0
1992	20	29	0
1992	3	4	0
1992	10	12	0
1992	3	4	0
1992	4	4	0
1992	7	9	0
1992	15	23	0
1992	40	61	0
1992	1	2	0
1992	2	3	0
1992	3	3	0
1992	1	1	0
1992	11	18	0
1992	7	14	0
1992	9	12	0
1992	7	7	0
1992	9	11	0
1992	15	22	0
1992	12	15	0
1992	9	14	0
1992	14	19	0
1992	10	15	0
1992	26	42	0
1992	17	35	0
1992	14	27	0
1992	7	13	0
1992	3	7	0
1992	6	12	0
1992	19	39	0
1992	4	10	0
1992	31	73	0
1992	4	5	0
1992	11	16	0
1992	9	15	0
1992	9	12	0
1992	76	103	0
1992	79	84	0
1992	15	15	0
1992	151	156	0
1992	37	39	0
1992	7	7	0
1992	26	39	0
1992	5	5	0
1992	9	9	0
1992	14	19	0
1992	4	5	0
1992	28	37	0
1992	22	25	0
1992	7	9	0
1992	52	62	0
1992	2	3	0
1992	4	9	0
1992	15	16	0
1992	16	26	0
1992	5	5	0
1992	16	22	0
1992	3	14	0
1992	60	92	0
1992	12	14	0
1992	5	8	0
1992	20	25	0
1992	9	12	0
1992	5	6	0
1992	4	6	0
1992	118	141	0
1992	9	12	0
1992	5	6	0
1992	3	8	0
1992	2	2	0
1992	8	10	0
1992	11	13	0
1992	4	5	0
1992	1	2	0
1992	57	77	0
1992	3	3	0
1992	4	5	0
1992	14	18	0
1992	28	35	0
1992	7	7	0
1992	2	3	0
1992	5	7	0
1992	3	6	0
1992	4	5	0
1992	15	32	0
1992	10	17	0
1992	10	10	0
1992	4	5	0
1992	8	11	0
1992	3	4	0
1992	2	3	0
1992	6	10	0
1992	1	2	0
1992	3	6	0
1992	10	11	0
1992	9	15	0
1992	11	13	0
1992	12	13	0
1992	12	14	0
1992	38	44	0
1992	39	57	0
1992	12	14	0
1992	5	5	0
1992	9	13	0
1992	4	5	0
1992	11	12	0
1992	14	14	0
1992	10	15	0
1992	7	7	0
1992	36	40	0
1992	15	24	0
1992	6	7	0
1992	39	49	0
1992	6	8	0
1992	16	23	0
1992	2	2	0
1992	7	12	0
1992	14	15	0
1992	15	19	0
1992	6	10	0
1992	26	37	0
1992	12	15	0
1992	52	65	0
1992	3	6	0
1992	10	10	0
1992	24	26	0
1992	17	18	0
1992	17	26	0
1992	4	6	0
1992	17	30	0
1992	27	50	0
1992	45	64	0
1992	33	34	0
1992	5	6	0
1992	14	19	0
1992	10	16	0
1992	13	20	0
1992	7	10	0
1992	2	4	0
1992	4	5	0
1992	5	8	0
1992	5	5	0
1992	12	17	0
1992	8	12	0
1992	8	14	0
1992	7	8	0
1992	9	13	0
1992	45	53	0
1992	14	20	0
1992	9	12	0
1992	8	11	0
1992	5	7	0
1992	5	6	0
1992	3	5	0
1992	34	53	0
1992	2	3	0
1992	17	22	0
1992	3	4	0
1992	5	7	0
1992	33	54	0
1992	5	6	0
1992	1	2	0
1992	39	55	0
1992	18	26	0
1992	34	53	0
1992	20	31	0
1992	3	5	0
1992	8	9	0
1992	6	10	0
1992	12	14	0
1992	13	35	0
1992	21	30	0
1992	6	7	0
1992	14	16	0
1992	16	19	0
1992	32	47	0
1992	11	29	0
1992	1	2	0
1992	57	72	0
1992	3	4	0
1992	1	1	0
1992	22	33	0
1992	41	70	0
1992	44	71	0
1992	17	25	0
1992	16	20	0
1992	4	5	0
1992	7	16	0
1992	8	10	0
1992	4	9	0
1992	10	17	0
1992	16	29	0
1992	52	99	0
1992	38	61	0
1992	38	68	0
1992	9	14	0
1992	47	70	0
1992	18	34	0
1992	14	20	0
1992	50	68	0
1992	9	17	0
1992	10	15	0
1992	7	10	0
1992	40	70	0
1992	5	9	0
1992	1	2	0
1992	6	8	0
1992	37	58	0
1992	21	40	0
1992	109	166	0
1992	2	2	0
1992	1	2	0
1992	24	34	0
1992	2	3	0
1992	1	2	0
1992	23	33	0
1992	55	65	0
1992	35	45	0
1992	11	23	0
1992	15	21	0
1992	37	58	0
1992	8	12	0
1992	15	24	0
1992	15	23	0
1992	34	56	0
1992	6	7	0
1992	34	49	0
1992	31	52	0
1992	48	67	0
1992	54	67	0
1992	15	17	0
1992	3	4	0
1992	2	6	0
1992	16	32	0
1992	1	3	0
1992	18	37	0
1992	2	5	0
1992	54	115	0
1992	36	79	0
1992	31	59	0
1992	20	39	0
1992	113	138	0
1992	52	65	0
1992	1	4	0
1992	2	4	0
1992	1	3	0
1992	22	44	0
1992	3	3	0
1992	1	2	0
1992	9	24	0
1992	28	40	0
1992	17	31	0
1992	5	10	0
1992	4	6	0
1992	9	13	0
1992	3	4	0
1992	5	7	0
1992	3	4	0
1992	2	4	0
1992	6	10	0
1992	34	67	0
1992	18	21	0
1992	1	3	0
1992	4	7	0
1992	11	15	0
1992	51	76	0
1992	11	16	0
1992	13	24	0
1992	22	31	0
1992	61	120	0
1992	3	6	0
1992	4	5	0
1992	21	36	0
1992	10	17	0
1992	2	3	0
1992	2	3	0
1992	16	31	0
1992	26	41	0
1992	27	44	0
1992	7	18	0
1992	10	21	0
1992	2	3	0
1992	3	4	0
1992	30	56	0
1992	6	10	0
1992	8	10	0
1992	14	25	0
1992	29	58	0
1992	11	22	0
1992	5	8	0
1992	20	50	0
1992	38	68	0
1992	23	44	0
1992	19	25	0
1992	20	47	0
1992	4	8	0
1992	24	42	0
1992	3	5	0
1992	2	3	0
1992	25	47	0
1992	1	3	0
1992	37	55	0
1992	22	65	0
1992	12	30	0
1992	117	214	0
1992	10	20	0
1992	8	14	0
1992	76	153	0
1992	29	53	0
1992	3	7	0
1992	22	46	0
1992	27	45	0
1992	18	36	0
1992	5	7	0
1992	2	2	0
1992	13	23	0
1992	16	28	0
1992	30	53	0
1992	17	27	0
1992	19	33	0
1992	28	38	0
1992	5	9	0
1992	4	5	0
1992	4	12	0
1992	15	31	0
1992	6	11	0
1992	14	22	0
1992	20	56	0
1992	6	7	0
1992	12	27	0
1992	8	20	0
1992	8	14	0
1992	8	13	0
1992	11	15	0
1992	4	6	0
1992	11	24	0
1992	41	78	0
1992	35	63	0
1992	16	20	0
1992	8	11	0
1992	26	41	0
1992	31	51	0
1992	4	7	0
1992	23	40	0
1992	16	39	0
1992	15	33	0
			0

## Sheet: 93
Year	Initial size	Final size	Clone number	Clone initial size	Clone final size
1993	5	5	0
1993	10	14	0
1993	2	4	0
1993	4	6	0
1993	3	2	0
1993	2	2	0
1993	3	5	0
1993	22	22	0
1993	10	15	0
1993	25	32	0
1993	40	50	0
1993	21	27	0
1993	11	14	0
1993	16	19	0
1993	42	47	0
1993	36	37	0
1993	27	35	0
1993	3	5	0
1993	3	5	0
1993	24	38	0
1993	29	42	0
1993	6	10	0
1993	6	8	0
1993	17	20	0
1993	4	1	0
1993	5	8	0
1993	4	5	0
1993	2	3	0
1993	59	78	0
1993	76	72	0
1993	5	7	0
1993	3	3	0
1993	2	3	0
1993	2	3	0
1993	3	4	0
1993	5	3	0
1993		1	0
1993	4	5	0
1993	5	0	0
1993	6	6	0
1993	1	2	0
1993	1	0	0
1993	1	1	0
1993	1	0	0
1993	7	6	0
1993	3	4	0
1993		1	0
1993	1	1	0
1993	2	2	0
1993		1	0
1993	3	4	0
1993	6	9	0
1993	2	2	0
1993	3	6	0
1993	3	4	0
1993	3	0	0
1993	6	9	0
1993	12	15	0
1993	1	5	0
1993	3	7	0
1993	19	23	0
1993	2	3	0
1993	10	13	0
1993	4	5	0
1993	2	3	0
1993	1	1	0
1993	22	27	0
1993	3	3	0
1993	6	8	0
1993	7	8	0
1993	1	1	0
1993	1	0	0
1993	2	3	0
1993	27	35	0
1993	8	10	0
1993	68	53	0
1993	34	37	0
1993	17	24	0
1993	10	12	0
1993	75	86	0
1993	4	5	0
1993	37	28	0
1993	6	9	0
1993	7	8	0
1993	14	22	0
1993	12	11	0
1993	2	4	0
1993	6	8	0
1993	4	2	0
1993	3	4	0
1993	22	24	0
1993	19	23	0
1993	5	6	0
1993	2	2	0
1993	26	33	0
1993	38	36	0
1993	12	14	0
1993	13	14	0
1993	30	29	0
1993	16	14	0
1993	8	10	0
1993	141	121	0
1993	51	92	0
1993	28	35	0
1993	4	5	0
1993	22	18	0
1993	22	34	0
1993	17	16	0
1993	7	8	0
1993	27	52	0
1993	3	5	0
1993	2	3	0
1993	21	15	0
1993	21	34	0
1993		33	0
1993		0	0
1993	29	37	0
1993	9	11	0
1993	9	11	0
1993	60	67	0
1993	62	54	0
1993	5	8	0
1993	6	8	0
1993	10	16	0
1993	10	14	0
1993	12	17	0
1993	19	22	0
1993	31	46	0
1993	26	30	0
1993	19	26	0
1993	15	25	0
1993	32		0
1993	5		0
1993	2	4	0
1993	25	37	0
1993	13	26	0
1993	22	16	0
1993	38	58	0
1993	17	24	0
1993	2	3	0
1993	4	6	0
1993	7	7	0
1993	13	8	0
1993	19	4	0
1993	15	20	0
1993	4	6	0
1993	2	2	0
1993	12	10	0
1993	2	3	0
1993	8	12	0
1993	18	21	0
1993	12	6	0
1993	8	3	0
1993	17	10	0
1993	9	12	0
1993	5	3	0
1993	2	3	0
1993	2	5	0
1993	6	4	0
1993	3	5	0
1993	26	26	0
1993	6	11	0
1993	5	6	0
1993	2	2	0
1993	1	1	0
1993	2	2	0
1993	11	17	0
1993	17	10	0
1993	29	50	0
1993	18	7	0
1993	4	4	0
1993	16	22	0
1993	9	16	0
1993	2	7	0
1993	26	61	0
1993	2	2	0
1993	54	72	0
1993	8	6	0
1993	6	7	0
1993	3	4	0
1993	6	5	0
1993	27	46	0
1993	5	5	0
1993	2	3	0
1993	3	2	0
1993	3	3	0
1993	3	3	0
1993	7	10	0
1993	3	4	0
1993	21	33	0
1993	24	36	0
1993	5	4	0
1993	16	22	0
1993	5	7	0
1993	10	18	0
1993	36	52	0
1993	37	50	0
1993	5	10	0
1993	14	22	0
1993	65	64	0
1993	4	4	0
1993	18	20	0
1993	4	3	0
1993	10	12	0
1993	4	4	0
1993	8	11	0
1993	11	15	0
1993	4	8	0
1993	3	2	0
1993	8	11	0
1993	7	12	0
1993	4	9	0
1993		2	0
1993	4	6	0
1993	20	27	0
1993	3	3	0
1993	10	5	0
1993	3	4	0
1993	4	5	0
1993	7	9	0
1993	15	24	0
1993	40	29	0
1993	1	2	0
1993	2	2	0
1993	3	2	0
1993	1	2	0
1993	11	16	0
1993	14	24	0
1993	9	11	0
1993	7	5	0
1993	9	8	0
1993	15	17	0
1993	12	14	0
1993	9	13	0
1993	14	17	0
1993	10	14	0
1993	26	39	0
1993	17	34	0
1993	14	25	0
1993	7	11	0
1993	3	7	0
1993	6	9	0
1993	19	37	0
1993	4	11	0
1993	31	62	0
1993	4	2	0
1993	11	16	0
1993	9	14	0
1993		2	0
1993		3	0
1993		2	0
1993		2	0
1993		2	0
1993		5	0
1993		2	0
1993		5	0
1993		1	0
1993		11	0
1993		9	0
1993		3	0
1993		2	0
1993		3	0
1993		5	0
1993		2	0
1993		2	0
1993		4	0
1993	9	12	0
1993	76	92	0
1993	79	83	0
1993	15	15	0
1993	151	97	0
1993	37	37	0
1993	7	6	0
1993	26	37	0
1993	5	3	0
1993	9	7	0
1993	14	17	0
1993	4	5	0
1993	28	35	0
1993	22	10	0
1993	7	9	0
1993	52	53	0
1993	2	3	0
1993	4	9	0
1993	15	17	0
1993	16	25	0
1993	5	5	0
1993	16	24	0
1993	14	18	0
1993	60	79	0
1993	12	14	0
1993	5	9	0
1993	20	22	0
1993	9	11	0
1993	5	5	0
1993	4	4	0
1993	118	125	0
1993	9	12	0
1993	5	20	0
1993	3	7	0
1993	2	3	0
1993	8	9	0
1993	11	9	0
1993	4	4	0
1993	1	2	0
1993	57	79	0
1993	3	2	0
1993	4	6	0
1993	14	18	0
1993	28	30	0
1993	7	8	0
1993	2	1	0
1993	5	7	0
1993	3	6	0
1993	4	4	0
1993	15	30	0
1993	10	17	0
1993	10	10	0
1993	4	4	0
1993	8	9	0
1993	3	4	0
1993	2	3	0
1993	6	10	0
1993	1	2	0
1993	3	6	0
1993	10	4	0
1993	9	4	0
1993	11	10	0
1993	12	9	0
1993	12	12	0
1993	38	43	0
1993	39	37	0
1993	12	14	0
1993	5	4	0
1993	9	15	0
1993	4	6	0
1993	11	13	0
1993	14	11	0
1993	10	12	0
1993	7	10	0
1993	36	42	0
1993	15	26	0
1993	6	9	0
1993	39	44	0
1993	6	8	0
1993		1	0
1993	16	22	0
1993	2	2	0
1993	7	12	0
1993	14	18	0
1993	15	18	0
1993	6	9	0
1993	26	34	0
1993	12	17	0
1993	52	60	0
1993	3	6	0
1993	10	11	0
1993	24	26	0
1993	17	20	0
1993	17	21	0
1993	4	6	0
1993	17	28	0
1993	27	46	0
1993	45	63	0
1993	33	35	0
1993	5	6	0
1993	14	18	0
1993	10	16	0
1993	13	19	0
1993	7	8	0
1993	2	3	0
1993	4	5	0
1993	5	5	0
1993	5	4	0
1993	12	18	0
1993	8	11	0
1993	8	9	0
1993	7	7	0
1993	9	7	0
1993	45	42	0
1993	14	17	0
1993	9	12	0
1993	8	11	0
1993	5	5	0
1993	5	6	0
1993	3	5	0
1993	34	44	0
1993	2	3	0
1993	17	16	0
1993	3	4	0
1993	5	7	0
1993	33	53	0
1993	5	4	0
1993	39	52	0
1993	18	29	0
1993	34	50	0
1993	20	31	0
1993	3	5	0
1993	8	7	0
1993	6	10	0
1993	12	17	0
1993	35	35	0
1993	21	29	0
1993	6	5	0
1993	14	14	0
1993	16	18	0
1993	32	41	0
1993	11	32	0
1993	1	2	0
1993	57	47	0
1993	3	0	0
1993	1	2	0
1993	22	33	0
1993	41	70	0
1993	44	66	0
1993		2	0
1993		4	0
1993		6	0
1993		5	0
1993		1	0
1993	17	30	0
1993	16	16	0
1993	4	6	0
1993	7	15	0
1993	8	10	0
1993	4	9	0
1993	10	14	0
1993	16	26	0
1993	52	84	0
1993	38	59	0
1993	38	68	0
1993	9	14	0
1993	47	72	0
1993	18	30	0
1993	14	18	0
1993	50	59	0
1993	9	16	0
1993	10	16	0
1993	7	10	0
1993	40	32	0
1993	5	5	0
1993	1	2	0
1993	6	7	0
1993	37	30	0
1993	21	39	0
1993	109	130	0
1993	2	2	0
1993	1	1	0
1993	24	31	0
1993	2	3	0
1993	1	1	0
1993	23	29	0
1993	55	61	0
1993	35	44	0
1993	11	23	0
1993	15	21	0
1993	37	50	0
1993	8	8	0
1993	15	22	0
1993	15	13	0
1993	34	51	0
1993	6	6	0
1993	34	44	0
1993	31	49	0
1993	48	74	0
1993	54	68	0
1993	15	14	0
1993	3	4	0
1993	2	6	0
1993	16	30	0
1993	1	3	0
1993	18	23	0
1993	2	5	0
1993	115	116	0
1993	79	80	0
1993	31	49	0
1993	20	36	0
1993	113	104	0
1993	52	70	0
1993	1	4	0
1993	2	4	0
1993	1	3	0
1993	22	42	0
1993	3	1	0
1993	1	2	0
1993	9	15	0
1993	28	31	0
1993	17	32	0
1993	5	9	0
1993	4	7	0
1993	9	11	0
1993	3	4	0
1993	5	6	0
1993	3	4	0
1993	2	4	0
1993	6	10	0
1993	34	50	0
1993	18	9	0
1993	1	3	0
1993	4	6	0
1993	11	19	0
1993	51	77	0
1993	11	14	0
1993	13	22	0
1993	22	27	0
1993	61	96	0
1993	3	4	0
1993	4	2	0
1993	21	29	0
1993	10	19	0
1993	2	3	0
1993	2	1	0
1993	16	25	0
1993	26	35	0
1993	27	42	0
1993	7	20	0
1993	10	19	0
1993	2	3	0
1993	3	2	0
1993	30	7	0
1993	6	8	0
1993	8	8	0
1993	14	25	0
1993	29	52	0
1993	11	21	0
1993	5	8	0
1993	20	42	0
1993	38	57	0
1993	23	46	0
1993	19	23	0
1993	20	45	0
1993	4	8	0
1993	24	35	0
1993	3	5	0
1993	2	3	0
1993	25	44	0
1993	1	3	0
1993	37	38	0
1993	65	72	0
1993	12	39	0
1993	117	141	0
1993	10	17	0
1993	8	16	0
1993	76	57	0
1993	29	55	0
1993	3	7	0
1993	22	40	0
1993	27	42	0
1993	18	35	0
1993	5	2	0
1993	2	22	0
1993	13	27	0
1993	28	47	0
1993	30	22	0
1993	17	40	0
1993	19	32	0
1993	28	10	0
1993	5	4	0
1993	4	9	0
1993	12	29	0
1993	15	11	0
1993	6	22	0
1993	22	52	0
1993	20	5	0
1993	6	30	0
1993	12	19	0
1993	8	12	0
1993	8	13	0
1993	8	8	0
1993	11	2	0
1993	51	22	0
1993	24	70	0
1993	41	60	0
1993	35	58	0
1993	16	16	0
1993		5	0
1993		23	0
1993		4	0
1993		12	0
1993		7	0
1993		6	0
1993		3	0
1993		3	0
1993		2	0
1993		4	0
1993		2	0
1993		2	0
1993		5	0
1993		8	0
1993		9	0
1993		7	0
1993		8	0
1993		7	0

## Sheet: 94
Year	Initial size	Final size	Clone number	Total clone size	Clone1	Clone2	Clone3	Clone4	Clone5	Clone6	Clone7	Clone8	Clone9
1994	5	5	8	53	5	2	2	5	8	9	7	8	7
1994	7	11	7	38	7	12	7	3	3	2	4
1994	10	10	3	8	2	2	4
1994	8	10	2	7	2	5
1994	20	25	2	5	3	2
1994	10	13	2	5	3	2
1994	29	29	2	16	5	11
1994	24	9	2	11	6	5
1994	32	32	2	27	23	4
1994	3	3	1	5	5
1994	4	2	1	1	1
1994	2	1	1	1	1
1994	7	7	1	9	9
1994	8	8	1	1	1
1994	0	0	1	2	2
1994	24	27	1	1	1
1994	24	27	1	2	2
1994	3	3	1	2	2
1994	6	8	1	3	3
1994	3	5	1	5	5
1994	16	17	1	4	4
1994	42	44	1	1	1
1994	30	39	1	5	5
1994	5	6	0
1994	14	15	0
1994	4	4	0
1994	6	6	0
1994	2	3	0
1994	2	2	0
1994	5	4	0
1994	22	30	0
1994	15	20	0
1994	32	40	0
1994	50	57	0
1994	27	28	0
1994	14	20	0
1994	19	23	0
1994	47	51	0
1994	37	36	0
1994	35	39	0
1994	5	5	0
1994	5	2	0
1994	38	48	0
1994	42	55	0
1994	10	10	0
1994	8	10	0
1994	20	23	0
1994	1	0	0
1994	8	6	0
1994	5	5	0
1994	3	5	0
1994	78	66	0
1994	72	66	0
1994	7	9	0
1994	3	2	0
1994	3	4	0
1994	3	4	0
1994	4	7	0
1994	5	6	0
1994	0	8	0
1994	6	7	0
1994	2	3	0
1994	0	0	0
1994	1	0	0
1994	0	0	0
1994	6	7	0
1994	4	5	0
1994	9	11	0
1994	2	2	0
1994	6	7	0
1994	4	5	0
1994	0	5	0
1994	9	9	0
1994	15	18	0
1994	5	2	0
1994	23	23	0
1994	3	3	0
1994	13	15	0
1994	5	5	0
1994	3	4	0
1994	1	1	0
1994	27	28	0
1994	3	2	0
1994	8	10	0
1994	1	0	0
1994	3	3	0
1994	35	35	0
1994	10	12	0
1994	53	75	0
1994	37	40	0
1994	12	13	0
1994	86	108	0
1994	5	4	0
1994	28	30	0
1994	9	10	0
1994	8	9	0
1994	22	28	0
1994	11	18	0
1994	4	4	0
1994	8	8	0
1994	2	0	0
1994	4	5	0
1994	24	29	0
1994	23	34	0
1994	6	3	0
1994	2	2	0
1994	33	26	0
1994	36	37	0
1994	14	13	0
1994	14	15	0
1994	29	36	0
1994	14	17	0
1994	10	10	0
1994	121	138	0
1994	92	111	0
1994	35	33	0
1994	5	6	0
1994	18	19	0
1994	34	34	0
1994	16	18	0
1994	8	8	0
1994	52	49	0
1994	5	6	0
1994	3	5	0
1994	15	18	0
1994	34	40	0
1994	37	35	0
1994	11	13	0
1994	11	9	0
1994	67	73	0
1994	8	8	0
1994	8	9	0
1994	16	17	0
1994	14	15	0
1994	17	18	0
1994	22	27	0
1994	46	31	0
1994	30	35	0
1994	26	25	0
1994	25	38	0
1994	33	0	0
1994	0	2	0
1994	4	1	0
1994	37	46	0
1994	26	25	0
1994	16	12	0
1994	58	66	0
1994	6	6	0
1994	7	10	0
1994	4	3	0
1994	6	6	0
1994	2	2	0
1994	3	11	0
1994	12	11	0
1994	21	18	0
1994	12	13	0
1994	3	2	0
1994	3	2	0
1994	5	5	0
1994	4	3	0
1994	5	5	0
1994	26	28	0
1994	11	11	0
1994	6	7	0
1994	2	3	0
1994	1	1	0
1994	2	3	0
1994	17	20	0
1994	10	13	0
1994	50	57	0
1994	7	10	0
1994	4	4	0
1994	22	25	0
1994	16	17	0
1994	7	3	0
1994	61	63	0
1994	2	2	0
1994	72	75	0
1994	6	16	0
1994	7	8	0
1994	4	4	0
1994	5	8	0
1994	46	49	0
1994	5	6	0
1994	3	3	0
1994	2	2	0
1994	3	4	0
1994	3	4	0
1994	10	10	0
1994	4	5	0
1994	33	35	0
1994	36	51	0
1994	4	6	0
1994	22	26	0
1994	7	7	0
1994	18	22	0
1994	52	59	0
1994	50	51	0
1994	10	10	0
1994	22	24	0
1994	95	104	0
1994	4	7	0
1994	20	23	0
1994	3	6	0
1994	12	15	0
1994	4	6	0
1994	11	10	0
1994	15	13	0
1994	8	9	0
1994	2	3	0
1994	11	9	0
1994	12	11	0
1994	9	9	0
1994	6	6	0
1994	27	26	0
1994	3	4	0
1994	5	0	0
1994	4	5	0
1994	5	5	0
1994	9	9	0
1994	24	27	0
1994	2	3	0
1994	2	1	0
1994	2	0	0
1994	2	2	0
1994	11	12	0
1994	5	4	0
1994	8	5	0
1994	17	20	0
1994	14	20	0
1994	13	17	0
1994	17	18	0
1994	14	15	0
1994	39	41	0
1994	34	39	0
1994	25	26	0
1994	11	11	0
1994	7	6	0
1994	9	10	0
1994	37	40	0
1994	11	9	0
1994	62	74	0
1994	2	0	0
1994	16	10	0
1994	14	14	0
1994	17	20	0
1994	10	13	0
1994	50	57	0
1994	7	10	0
1994	4	4	0
1994	22	25	0
1994	16	17	0
1994	7	3	0
1994	61	63	0
1994	2	2	0
1994	72	75	0
1994	6	16	0
1994	7	8	0
1994	4	4	0
1994	5	8	0
1994	46	49	0
1994	5	6	0
1994	3	3	0
1994	2	2	0
1994	3	4	0
1994	3	4	0
1994	10	10	0
1994	4	5	0
1994	33	35	0
1994	36	51	0
1994	4	6	0
1994	22	26	0
1994	7	7	0
1994	18	22	0
1994	52	59	0
1994	50	51	0
1994	10	10	0
1994	22	24	0
1994	95	104	0
1994	4	7	0
1994	20	23	0
1994	3	6	0
1994	12	15	0
1994	4	6	0
1994	11	10	0
1994	15	13	0
1994	8	9	0
1994	2	3	0
1994	11	9	0
1994	12	11	0
1994	9	9	0
1994	6	6	0
1994	27	26	0
1994	3	4	0
1994	5	0	0
1994	4	5	0
1994	5	5	0
1994	29	29	0
1994	9	9	0
1994	24	27	0
1994	2	3	0
1994	2	1	0
1994	2	0	0
1994	2	2	0
1994	16	17	0
1994	11	12	0
1994	5	4	0
1994	8	5	0
1994	17	20	0
1994	14	20	0
1994	13	17	0
1994	17	18	0
1994	14	15	0
1994	39	41	0
1994	34	39	0
1994	25	26	0
1994	11	11	0
1994	7	6	0
1994	9	10	0
1994	37	40	0
1994	11	9	0
1994	62	74	0
1994	2	0	0
1994	16	10	0
1994	14	14	0
1994	37	35	0
1994	18	13	0
1994	18	22	0
1994	67	73	0
1994	11	9	0
1994	54	68	0
1994	8	8	0
1994	8	9	0
1994	16	17	0
1994	14	15	0
1994	17	18	0
1994	22	27	0
1994	6	6	0
1994	11	11	0
1994	6	7	0
1994	2	3	0
1994	1	1	0
1994	2	3	0
1994	16	16	0
1994	19	20	0
1994	8	11	0
1994	3	4	0
1994	5	6	0
1994	5	6	0
1994	4	4	0
1994	18	18	0
1994	11	11	0
1994	9	9	0
1994	7	17	0
1994	7	9	0
1994	17	19	0
1994	12	16	0
1994	11	11	0
1994	5	7	0
1994	6	6	0
1994	5	5	0
1994	44	55	0
1994	3	3	0
1994	16	0	0
1994	4	4	0
1994	7	7	0
1994	53	57	0
1994	4	3	0
1994	31	0	0
1994	52	56	0
1994	29	31	0
1994	50	52	0
1994	31	36	0
1994	5	5	0
1994	7	7	0
1994	10	11	0
1994	17	19	0
1994	35	42	0
1994	29	28	0
1994	5	7	0
1994	14	17	0
1994	18	19	0
1994	41	44	0
1994	32	34	0
1994	2	0	0
1994	47	32	0
1994	0	0	0
1994	2	2	0
1994	33	44	0
1994	70	85	0
1994	66	67	0
1994	30	37	0
1994	16	13	0
1994	6	6	0
1994	15	16	0
1994	10	11	0
1994	9	9	0
1994	14	15	0
1994	26	29	0
1994	84	91	0
1994	59	67	0
1994	68	72	0
1994	14	18	0
1994	72	86	0
1994	30	41	0
1994	18	22	0
1994	59	63	0
1994	16	20	0
1994	16	20	0
1994	10	5	0
1994	5	0	0
1994	2	3	0
1994	7	9	0
1994	39	47	0
1994	130	133	0
1994	2	3	0
1994	1	1	0
1994	31	36	0
1994	3	4	0
1994	1	0	0
1994	29	36	0
1994	61	101	0
1994	44	61	0
1994	23	29	0
1994	21	29	0
1994	50	67	0
1994	8	10	0
1994	22	21	0
1994	13	21	0
1994	51	62	0
1994	6	12	0
1994	44	61	0
1994	49	58	0
1994	74	81	0
1994	68	86	0
1994	14	17	0
1994	4	6	0
1994	6	9	0
1994	30	32	0
1994	3	3	0
1994	23	31	0
1994	5	0	0
1994	116	118	0
1994	80	81	0
1994	49	58	0
1994	36	43	0
1994	104	115	0
1994	70	69	0
1994	4	3	0
1994	4	5	0
1994	3	3	0
1994	42	42	0
1994	1	1	0
1994	2	0	0
1994	15	14	0
1994	31	38	0
1994	32	33	0
1994	9	11	0
1994	7	5	0
1994	11	12	0
1994	4	4	0
1994	6	7	0
1994	4	4	0
1994	4	4	0
1994	10	10	0
1994	50	58	0
1994	9	13	0
1994	3	4	0
1994	6	6	0
1994	19	23	0
1994	77	86	0
1994	14	18	0
1994	22	23	0
1994	27	41	0
1994	96	113	0
1994	4	5	0
1994	2	3	0
1994	29	32	0
1994	19	24	0
1994	3	3	0
1994	1	0	0
1994	25	29	0
1994	35	44	0
1994	42	49	0
1994	20	21	0
1994	19	22	0
1994	3	4	0
1994	2	2	0
1994	8	8	0
1994	8	10	0
1994	25	23	0
1994	52	51	0
1994	21	21	0
1994	16	16	0
1994	19	20	0
1994	8	11	0
1994	3	4	0
1994	5	6	0
1994	5	6	0
1994	4	4	0
1994	18	18	0
1994	11	11	0
1994	9	9	0
1994	7	17	0
1994	7	9	0
1994	17	19	0
1994	12	16	0
1994	11	11	0
1994	5	7	0
1994	6	6	0
1994	44	55	0
1994	3	3	0
1994	16	0	0
1994	4	4	0
1994	7	7	0
1994	53	57	0
1994	4	3	0
1994	31	0	0
1994	52	56	0
1994	29	31	0
1994	50	52	0
1994	31	36	0
1994	5	5	0
1994	7	7	0
1994	10	11	0
1994	17	19	0
1994	35	42	0
1994	29	28	0
1994	5	7	0
1994	14	17	0
1994	18	19	0
1994	41	44	0
1994	32	34	0
1994	2	0	0
1994	47	32	0
1994	0	0	0
1994	70	16	0
1994	60	73	0
1994	58	82	0
1994	16	27	0
	5
	2
	2
	5
	8
	9
	7
	8
	7

## Sheet: 95
Year	Initial size	Final size	Clone number	Clone initial size	Clone final size
1995	7	9	2	6	1
1995	4	4	1	1	1
1995	6	5	0
1995	17	20	0
1995	4	6	0
1995	6	8	0
1995	2	2	0
1995	2	3	0
1995	1	2	0
1995	26	31	0
1995	15	22	0
1995	29	37	0
1995	57	69	0
1995	30	37	0
1995	19	24	0
1995	20	26	0
1995	51	43	0
1995	15	12	0
1995	28	28	0
1995	5	7	0
1995	0	0	0
1995	41	45	0
1995	43	67	0
1995	11	5	0
1995	11	13	0
1995	22	21	0
1995	0	0	0
1995	7	5	0
1995	6	5	0
1995	5	4	0
1995	26	19	0
1995	15	6	0
1995	7	10	0
1995	1	2	0
1995	4	4	0
1995	0	0	0
1995	7	8	0
1995	2	3	0
1995	4	6	0
1995	6	9	0
1995	8	10	0
1995	8	8	0
1995	3	3	0
1995	0	0	0
1995	0	0	0
1995	0	0	0
1995	6	6	0
1995	2	4	0
1995	0	0	0
1995	0	0	0
1995	0	0	0
1995	0	0	0
1995	5	6	0
1995	8	10	0
1995	1	0	0
1995	8	9	0
1995	5	7	0
1995	5	5	0
1995	9	10	0
1995	18	24	0
1995	2	2	0
1995	7	8	0
1995	24	30	0
1995	4	7	0
1995	12	10	0
1995	3	4	0
1995	3	4	0
1995	2	2	0
1995	28	33	0
1995	1	2	0
1995	8	12	0
1995	7	3	0
1995	0	0	0
1995	0	0	0
1995	0	0	0
1995	39	40	0
1995	11	13	0
1995	59	61	0
1995	43	46	0
1995	27	30	0
1995	13	13	0
1995	104	109	0
1995	29	31	0
1995	10	10	0
1995	9	9	0
1995	27	30	0
1995	18	23	0
1995	3	4	0
1995	11	14	0
1995	0	0	0
1995	5	6	0
1995	30	33	0
1995	26	12	0
1995	6	10	0
1995	2	3	0
1995	22	27	0
1995	18	25	0
1995	16	18	0
1995	15	15	0
1995	32	31	0
1995	16	17	0
1995	10	13	0
1995	82	85	0
1995	107	113	0
1995	10	10	0
1995	6	7	0
1995	14	13	0
1995	14	14	0
1995	18	18	0
1995	3	0	0
1995	2	3	0
1995	6	6	0
1995	4	6	0
1995	10	14	0
1995	41	52	0
1995	35	35	0
1995	17	17	0
1995	10	10	0
1995	69	58	0
1995	66	71	0
1995	8	9	0
1995	7	6	0
1995	18	20	0
1995	13	13	0
1995	17	21	0
1995	27	30	0
1995	32	36	0
1995	31	38	0
1995	29	17	0
1995	26	28	0
1995	44	36	0
1995	2	3	0
1995	0	0	0
1995	45	46	0
1995	27	37	0
1995	7	4	0
1995	69	83	0
1995	28	38	0
1995	3	5	0
1995	7	9	0
1995	10	12	0
1995	10	12	0
1995	2	2	0
1995	26	29	0
1995	6	7	0
1995	2	3	0
1995	13	14	0
1995	7	8	0
1995	9	10	0
1995	21	25	0
1995	8	10	0
1995	5	5	0
1995	10	11	0
1995	12	18	0
1995	2	2	0
1995	2	4	0
1995	5	4	0
1995	2	4	0
1995	5	6	0
1995	30	36	0
1995	12	15	0
1995	7	9	0
1995	2	3	0
1995	1	1	0
1995	3	3	0
1995	20	25	0
1995	13	14	0
1995	57	57	0
1995	7	2	0
1995	5	6	0
1995	25	27	0
1995	14	14	0
1995	3	3	0
1995	63	63	0
1995	2	1	0
1995	75	86	0
1995	16	24	0
1995	9	8	0
1995	5	6	0
1995	10	10	0
1995	42	50	0
1995	6	6	0
1995	3	5	0
1995	0	0	0
1995	4	4	0
1995	4	3	0
1995	10	9	0
1995	6	6	0
1995	35	41	0
1995	50	61	0
1995	6	6	0
1995	14	13	0
1995	7	8	0
1995	24	27	0
1995	62	67	0
1995	50	52	0
1995	11	14	0
1995	25	27	0
1995	107	116	0
1995	6	7	0
1995	24	23	0
1995	6	8	0
1995	15	15	0
1995	6	6	0
1995	11	10	0
1995	16	16	0
1995	9	12	0
1995	3	3	0
1995	10	12	0
1995	11	12	0
1995	9	9	0
1995	4	5	0
1995	7	10	0
1995	30	31	0
1995	5	5	0
1995	0	0	0
1995	8	9	0
1995	5	3	0
1995	10	12	0
1995	24	27	0
1995	32	25	0
1995	3	3	0
1995	1	0	0
1995	0	0	0
1995	2	3	0
1995	16	17	0
1995	8	8	0
1995	11	15	0
1995	2	5	0
1995	0	0	0
1995	18	20	0
1995	21	24	0
1995	16	17	0
1995	18	21	0
1995	17	18	0
1995	41	44	0
1995	39	40	0
1995	26	30	0
1995	11	13	0
1995	5	0	0
1995	7	5	0
1995	40	40	0
1995	6	7	0
1995	74	75	0
1995	0	0	0
1995	3	0	0
1995	12	13	0
1995	0	0	0
1995	3	3	0
1995	7	5	0
1995	2	3	0
1995	3	5	0
1995	7	5	0
1995	3	3	0
1995	6	6	0
1995	2	2	0
1995	15	18	0
1995	#N/A	#N/A	0
1995	0	0	0
1995	1	1	0
1995	7	7	0
1995	0	0	0
1995	1	1	0
1995	3	4	0
1995	4	6	0
1995	20	25	0
1995	13	14	0
1995	57	57	0
1995	7	2	0
1995	5	6	0
1995	25	27	0
1995	14	14	0
1995	3	3	0
1995	63	63	0
1995	2	1	0
1995	75	86	0
1995	16	24	0
1995	9	8	0
1995	5	6	0
1995	10	10	0
1995	42	50	0
1995	6	6	0
1995	3	5	0
1995	0	0	0
1995	4	4	0
1995	4	3	0
1995	10	9	0
1995	6	6	0
1995	35	41	0
1995	50	61	0
1995	6	6	0
1995	14	13	0
1995	7	8	0
1995	24	27	0
1995	62	67	0
1995	50	52	0
1995	11	14	0
1995	25	27	0
1995	107	116	0
1995	6	7	0
1995	24	23	0
1995	6	8	0
1995	15	15	0
1995	6	6	0
1995	11	10	0
1995	16	16	0
1995	9	12	0
1995	3	3	0
1995	10	12	0
1995	11	12	0
1995	9	9	0
1995	7	10	0
1995	30	31	0
1995	5	5	0
1995	0	0	0
1995	8	9	0
1995	5	3	0
1995	32	25	0
1995	10	12	0
1995	24	27	0
1995	3	3	0
1995	1	0	0
1995	0	0	0
1995	2	3	0
1995	16	17	0
1995	8	8	0
1995	11	15	0
1995	2	5	0
1995	0	0	0
1995	18	20	0
1995	21	24	0
1995	16	17	0
1995	18	21	0
1995	17	18	0
1995	41	44	0
1995	39	40	0
1995	26	30	0
1995	11	13	0
1995	5	0	0
1995	7	5	0
1995	40	40	0
1995	6	7	0
1995	74	75	0
1995	0	0	0
1995	2	2	0
1995	3	0	0
1995	12	13	0
1995	12	17	0
1995	20	26	0
1995	22	23	0
1995	11	13	0
1995	30	30	0
1995	21	25	0
1995	61	68	0
1995	6	6	0
1995	15	20	0
1995	37	43	0
1995	24	24	0
1995	26	33	0
1995	6	5	0
1995	12	15	0
1995	7	9	0
1995	2	3	0
1995	1	1	0
1995	3	3	0
1995	16	16	0
1995	20	22	0
1995	11	11	0
1995	4	4	0
1995	6	6	0
1995	6	6	0
1995	4	3	0
1995	18	19	0
1995	11	13	0
1995	9	9	0
1995	17	17	0
1995	9	9	0
1995	44	37	0
1995	19	19	0
1995	16	17	0
1995	11	11	0
1995	7	6	0
1995	6	7	0
1995	5	5	0
1995	55	48	0
1995	3	3	0
1995	0	0	0
1995	4	6	0
1995	7	8	0
1995	57	59	0
1995	3	4	0
1995	0	0	0
1995	56	64	0
1995	31	31	0
1995	52	54	0
1995	36	37	0
1995	5	7	0
1995	7	8	0
1995	11	11	0
1995	19	21	0
1995	42	44	0
1995	28	28	0
1995	7	7	0
1995	17	18	0
1995	19	19	0
1995	44	42	0
1995	34	34	0
1995	0	0	0
1995	32	6	0
1995	0	0	0
1995	2	3	0
1995	44	44	0
1995	85	31	0
1995	67	67	0
1995	36	40	0
1995	3	3	0
1995	7	7	0
1995	6	6	0
1995	5	7	0
1995	2	2	0
1995	8	2	0
1995	6	7	0
1995	16	16	0
1995	7	8	0
1995	9	11	0
1995	15	16	0
1995	20	22	0
1995	87	85	0
1995	68	74	0
1995	61	67	0
1995	18	22	0
1995	97	111	0
1995	46	52	0
1995	24	17	0
1995	53	49	0
1995	22	24	0
1995	24	26	0
1995	5	5	0
1995	32	33	0
1995	0	0	0
1995	3	4	0
1995	8	3	0
1995	39	46	0
1995	48	40	0
1995	129	145	0
1995	3	4	0
1995	0	0	0
1995	38	40	0
1995	6	8	0
1995	0	0	0
1995	36	35	0
1995	97	94	0
1995	65	70	0
1995	29	37	0
1995	31	35	0
1995	68	74	0
1995	8	0	0
1995	21	24	0
1995	22	26	0
1995	67	71	0
1995	14	15	0
1995	71	72	0
1995	60	65	0
1995	89	78	0
1995	94	108	0
1995	17	27	0
1995	6	6	0
1995	11	13	0
1995	28	33	0
1995	1	0	0
1995	34	39	0
1995	0	0	0
1995	119	124	0
1995	83	128	0
1995	60	63	0
1995	44	45	0
1995	99	98	0
1995	68	80	0
1995	0	0	0
1995	5	5	0
1995	3	3	0
1995	42	42	0
1995	1	1	0
1995	0	0	0
1995	10	3	0
1995	38	40	0
1995	30	31	0
1995	11	11	0
1995	5	6	0
1995	5	6	0
1995	4	4	0
1995	7	8	0
1995	4	5	0
1995	4	4	0
1995	10	10	0
1995	58	58	0
1995	15	14	0
1995	4	5	0
1995	7	10	0
1995	23	28	0
1995	89	94	0
1995	17	21	0
1995	24	34	0
1995	30	30	0
1995	111	117	0
1995	6	8	0
1995	3	3	0
1995	31	34	0
1995	18	25	0
1995	3	3	0
1995	0	0	0
1995	29	32	0
1995	42	55	0
1995	48	62	0
1995	19	20	0
1995	23	23	0
1995	4	4	0
1995	2	2	0
1995	11	12	0
1995	7	7	0
1995	8	7	0
1995	23	23	0
1995	52	57	0
1995	16	16	0
1995	16	18	0
1995	21	26	0
1995	11	9	0
1995	4	3	0
1995	6	6	0
1995	6	6	0
1995	3	5	0
1995	18	23	0
1995	13	14	0
1995	9	10	0
1995	17	18	0
1995	9	8	0
1995	37	31	0
1995	19	19	0
1995	16	17	0
1995	11	9	0
1995	6	9	0
1995	7	10	0
1995	5	5	0
1995	48	51	0
1995	3	4	0
1995	0	0	0
1995	6	7	0			5
1995	58	72	0
1995	4	7	0
1995	0	0	0
1995	23	26	0
1995	31	33	0
1995	53	62	0
1995	36	40	0
1995	7	8	0
1995	8	9	0
1995	11	12	0
1995	21	23	0
1995	42	50	0
1995	28	32	0
1995	7	9	0
1995	17	20	0
1995	19	21	0
1995	42	36	0
1995	34	38	0
1995	0	0	0
1995	6	8	0
1995	0	0	0
1995	3	3	0
1995	16	16	0
1995	70	78	0
1995	83	124	0
1995	24	26	0
1995	20	16	0
1995	0	0	0
1995	21	19	0
1995	4	5	0
1995	10	9	0
1995	7	8	0
1995	6	6	0
1995	4	5	0
1995	1	2	0
1995	0	2	0
1995	5	2	0
1995	0	0	0
1995	0	0	0
1995	7	5	0
1995	9	10	0
1995	5	6	0
1995	10	14	0
1995	4	6	0

## Sheet: 96
Year	Initial size	Final size	Clone number	Clone initial size	Clone final size
1996	6	5	0
1996	17	20	0
1996	4	6	0
1996	6	8	0
1996	2	2	0
1996	2	3	0
1996	1	2	0
1996	26	31	0
1996	15	22	0
1996	29	37	0
1996	57	69	0
1996	30	37	0
1996	19	24	0
1996	20	26	0
1996	51	43	0
1996	15	12	0
1996	28	28	0
1996	5	7	0
1996	0	0	0
1996	41	45	0
1996	43	67	0
1996	11	5	0
1996	11	13	0
1996	22	21	0
1996	0	0	0
1996	7	5	0
1996	6	5	0
1996	5	4	0
1996	26	19	0
1996	15	6	0
1996	7	10	0
1996	1	2	0
1996	4	4	0
1996	0	0	0
1996	7	8	0
1996	2	3	0
1996	4	6	0
1996	6	9	0
1996	8	10	0
1996	8	8	0
1996	3	3	0
1996	0	0	0
1996	0	0	0
1996	0	0	0
1996	6	6	0
1996	2	4	0
1996	0	0	0
1996	0	0	0
1996	0	0	0
1996	0	0	0
1996	5	6	0
1996	8	10	0
1996	1	0	0
1996	8	9	0
1996	5	7	0
1996	5	5	0
1996	9	10	0
1996	18	24	0
1996	2	2	0
1996	24	30	0
1996	7	8	0
1996	4	7	0
1996	12	10	0
1996	3	4	0
1996	3	4	0
1996	2	2	0
1996	28	33	0
1996	1	2	0
1996	8	12	0
1996	7	3	0
1996	0	0	0
1996	0	0	0
1996	0	0	0
1996	39	40	0
1996	11	13	0
1996	59	61	0
1996	43	46	0
1996	27	30	0
1996	13	13	0
1996	104	109	0
1996	4	4	0
1996	29	31	0
1996	10	10	0
1996	9	9	0
1996	27	30	0
1996	18	23	0
1996	3	4	0
1996	11	14	0
1996	0	0	0
1996	5	6	0
1996	30	33	0
1996	26	12	0
1996	6	10	0
1996	2	3	0
1996	22	27	0
1996	18	25	0
1996	16	18	0
1996	15	15	0
1996	32	31	0
1996	16	17	0
1996	10	13	0
1996	82	85	0
1996	107	113	0
1996	10	10	0
1996	6	7	0
1996	14	13	0
1996	14	14	0
1996	18	18	0
1996	3	0	0
1996	2	3	0
1996	6	6	0
1996	4	6	0
1996	10	14	0
1996	41	52	0
1996	35	35	0
1996	17	17	0
1996	10	10	0
1996	69	58	0
1996	66	71	0
1996	8	9	0
1996	7	6	0
1996	18	20	0
1996	13	13	0
1996	17	21	0
1996	27	30	0
1996	32	36	0
1996	31	38	0
1996	29	17	0
1996	26	28	0
1996	44	36	0
1996	2	3	0
1996	0	0	0
1996	45	46	0
1996	27	37	0
1996	7	4	0
1996	69	83	0
1996	28	38	0
1996	3	5	0
1996	7	9	0
1996	10	12	0
1996	10	12	0
1996	2	2	0
1996	26	29	0
1996	6	7	0
1996	2	3	0
1996	13	14	0
1996	7	8	0
1996	9	10	0
1996	21	25	0
1996	8	10	0
1996	5	5	0
1996	10	11	0
1996	12	18	0
1996	2	2	0
1996	2	4	0
1996	5	4	0
1996	2	4	0
1996	5	6	0
1996	30	36	0
1996	12	15	0
1996	7	9	0
1996	2	3	0
1996	1	1	0
1996	3	3	0
1996	20	25	0
1996	13	14	0
1996	57	57	0
1996	7	2	0
1996	5	6	0
1996	25	27	0
1996	14	14	0
1996	3	3	0
1996	63	63	0
1996	2	1	0
1996	75	86	0
1996	16	24	0
1996	9	8	0
1996	5	6	0
1996	10	10	0
1996	42	50	0
1996	6	6	0
1996	3	5	0
1996	0	0	0
1996	4	4	0
1996	4	3	0
1996	10	9	0
1996	6	6	0
1996	35	41	0
1996	50	61	0
1996	6	6	0
1996	14	13	0
1996	7	8	0
1996	24	27	0
1996	62	67	0
1996	50	52	0
1996	11	14	0
1996	25	27	0
1996	107	116	0
1996	6	7	0
1996	24	23	0
1996	6	8	0
1996	15	15	0
1996	6	6	0
1996	11	10	0
1996	16	16	0
1996	9	12	0
1996	3	3	0
1996	10	12	0
1996	11	12	0
1996	9	9	0
1996	4	5	0
1996	7	10	0
1996	30	31	0
1996	5	5	0
1996	0	0	0
1996	8	9	0
1996	5	3	0
1996	10	12	0
1996	24	27	0
1996	32	25	0
1996	3	3	0
1996	1	0	0
1996	0	0	0
1996	2	3	0
1996	16	17	0
1996	8	8	0
1996	11	15	0
1996	2	5	0
1996	0	0	0
1996	18	20	0
1996	21	24	0
1996	16	17	0
1996	18	21	0
1996	17	18	0
1996	41	44	0
1996	39	40	0
1996	26	30	0
1996	11	13	0
1996	5	0	0
1996	7	5	0
1996	40	40	0
1996	6	7	0
1996	74	75	0
1996	0	0	0
1996	3	0	0
1996	12	13	0
1996	0	0	0
1996	3	3	0
1996	7	5	0
1996	2	3	0
1996	3	5	0
1996	7	5	0
1996	3	3	0
1996	6	6	0
1996	2	2	0
1996	15	18	0
1996	2	2	0
1996	0	0	0
1996	1	1	0
1996	7	7	0
1996	0	0	0
1996	1	1	0
1996	3	4	0
1996	4	6	0
1996	20	25	0
1996	13	14	0
1996	57	57	0
1996	7	2	0
1996	5	6	0
1996	25	27	0
1996	14	14	0
1996	3	3	0
1996	63	63	0
1996	2	1	0
1996	75	86	0
1996	16	24	0
1996	9	8	0
1996	5	6	0
1996	10	10	0
1996	42	50	0
1996	6	6	0
1996	3	5	0
1996	0	0	0
1996	4	4	0
1996	4	3	0
1996	10	9	0
1996	6	6	0
1996	35	41	0
1996	50	61	0
1996	6	6	0
1996	14	13	0
1996	7	8	0
1996	24	27	0
1996	62	67	0
1996	50	52	0
1996	11	14	0
1996	25	27	0
1996	107	116	0
1996	6	7	0
1996	24	23	0
1996	6	8	0
1996	15	15	0
1996	6	6	0
1996	11	10	0
1996	16	16	0
1996	9	12	0
1996	3	3	0
1996	10	12	0
1996	11	12	0
1996	9	9	0
1996	7	10	0
1996	30	31	0
1996	5	5	0
1996	0	0	0
1996	8	9	0
1996	5	3	0
1996	32	25	0
1996	10	12	0
1996	24	27	0
1996	3	3	0
1996	1	0	0
1996	0	0	0
1996	2	3	0
1996	16	17	0
1996	8	8	0
1996	11	15	0
1996	2	5	0
1996	0	0	0
1996	18	20	0
1996	21	24	0
1996	16	17	0
1996	18	21	0
1996	17	18	0
1996	41	44	0
1996	39	40	0
1996	26	30	0
1996	11	13	0
1996	5	0	0
1996	7	5	0
1996	40	40	0
1996	6	7	0
1996	74	75	0
1996	0	0	0
1996	2	2	0
1996	3	0	0
1996	12	13	0
1996	35	35	0
1996	17	17	0
1996	23	26	0
1996	69	58	0
1996	10	10	0
1996	66	71	0
1996	8	9	0
1996	7	6	0
1996	18	20	0
1996	13	13	0
1996	17	21	0
1996	27	30	0
1996	5	7	0
1996	12	15	0
1996	7	9	0
1996	2	3	0
1996	1	1	0
1996	3	3	0
1996	16	18	0
1996	21	26	0
1996	11	9	0
1996	4	3	0
1996	6	6	0
1996	6	6	0
1996	3	5	0
1996	18	23	0
1996	13	14	0
1996	9	10	0
1996	17	18	0
1996	9	8	0
1996	37	31	0
1996	19	19	0
1996	16	17	0
1996	11	9	0
1996	6	9	0
1996	7	10	0
1996	5	5	0
1996	48	51	0
1996	3	4	0
1996	0	0	0
1996	6	7	0
1996	7	9	0
1996	58	72	0
1996	4	7	0
1996	0	0	0
1996	64	64	0
1996	31	33	0
1996	53	62	0
1996	36	40	0
1996	7	8	0
1996	8	9	0
1996	11	12	0
1996	21	23	0
1996	42	50	0
1996	28	32	0
1996	7	9	0
1996	17	20	0
1996	19	21	0
1996	42	36	0
1996	34	38	0
1996	0	0	0
1996	6	8	0
1996	0	0	0
1996	3	3	0
1996	44	43	0
1996	31	24	0
1996	67	54	0
1996	36	40	0
1996	3	5	0
1996	7	7	0
1996	6	7	0
1996	7	4	0
1996	2	2	0
1996	8	2	0
1996	6	7	0
1996	16	16	0
1996	7	8	0
1996	9	11	0
1996	15	16	0
1996	20	22	0
1996	87	85	0
1996	68	74	0
1996	61	67	0
1996	18	22	0
1996	97	111	0
1996	46	52	0
1996	24	17	0
1996	53	49	0
1996	22	24	0
1996	24	26	0
1996	5	5	0
1996	32	33	0
1996	0	0	0
1996	3	4	0
1996	8	3	0
1996	39	46	0
1996	48	40	0
1996	129	145	0
1996	3	4	0
1996	0	0	0
1996	38	40	0
1996	6	8	0
1996	0	0	0
1996	36	35	0
1996	97	94	0
1996	65	70	0
1996	29	37	0
1996	31	35	0
1996	68	74	0
1996	8	0	0
1996	21	24	0
1996	22	26	0
1996	67	71	0
1996	14	15	0
1996	71	72	0
1996	60	65	0
1996	89	78	0
1996	94	108	0
1996	17	27	0
1996	6	6	0
1996	11	13	0
1996	28	33	0
1996	1	0	0
1996	34	39	0
1996	0	0	0
1996	119	124	0
1996	83	128	0
1996	60	63	0
1996	44	45	0
1996	99	98	0
1996	68	80	0
1996	0	0	0
1996	5	5	0
1996	3	3	0
1996	42	42	0
1996	1	1	0
1996	0	0	0
1996	10	3	0
1996	38	40	0
1996	30	31	0
1996	11	11	0
1996	5	6	0
1996	5	6	0
1996	4	4	0
1996	7	8	0
1996	4	5	0
1996	4	4	0
1996	10	10	0
1996	58	58	0
1996	15	14	0
1996	4	5	0
1996	7	10	0
1996	23	28	0
1996	89	94	0
1996	17	21	0
1996	24	34	0
1996	30	30	0
1996	111	117	0
1996	6	8	0
1996	3	3	0
1996	31	34	0
1996	18	25	0
1996	3	3	0
1996	0	0	0
1996	29	32	0
1996	42	55	0
1996	48	62	0
1996	19	20	0
1996	23	23	0
1996	4	4	0
1996	2	2	0
1996	11	12	0
1996	7	7	0
1996	8	7	0
1996	23	23	0
1996	52	57	0
1996	16	16	0
1996	16	18	0
1996	21	26	0
1996	11	9	0
1996	4	3	0
1996	6	6	0
1996	6	6	0
1996	3	5	0
1996	18	23	0
1996	13	14	0
1996	9	10	0
1996	17	18	0
1996	9	8	0
1996	37	31	0
1996	19	19	0
1996	16	17	0
1996	11	9	0
1996	6	9	0
1996	7	10	0
1996	5	5	0
1996	48	51	0
1996	3	4	0
1996	0	0	0
1996	6	7	0
1996	7	9	0
1996	58	72	0
1996	4	7	0
1996	0	0	0
1996	31	33	0
1996	53	62	0
1996	36	40	0
1996	7	8	0
1996	8	9	0
1996	11	12	0
1996	21	23	0
1996	42	50	0
1996	28	32	0
1996	7	9	0
1996	17	20	0
1996	19	21	0
1996	42	36	0
1996	34	38	0
1996	0	0	0
1996	6	8	0
1996	0	0	0
1996	3	3	0
1996	16	16	0
1996	70	78	0
1996	83	124	0
1996	24	26	0
1996	20	16	0
1996	0	0	0
1996	21	19	0
1996	4	5	0
1996	10	9	0
1996	7	8	0
1996	6	6	0
1996	4	5	0
1996	1	2	0
1996	0	2	0
1996	5	2	0
1996	0	0	0
1996	0	0	0
1996	7	5	0
1996	14	8	0
1996	1	1	0
1996	5	8	0
1996	15	6	0
1996	5	6	0

## Sheet: 97
Year	Initial size	Final size	Clone number	Total clone size	Clone1	Clone2	Clone3	Clone4	Clone5	Clone6	Clone7	Clone8	Clone9	Clone10	Clone11
			0
1997	6	7	8	32	2	4	7	2	6	6	2	2	3
1997	13	15	7	12	2	1	1	3	3	1	1
1997	0	0	6	45	11	1	1	2	22	8
1997	8	9	5	8	2	1	3	1	1
1997	19	19	4	35	4	10	4	17
1997	74	95	4	10	2	3	2	3
1997	14	15	4	62	2	44	3	13
1997	25	23	3	13	4	2	7
1997	85	78	3	49	41	7	1
1997	14	14	3	7	3	2	3
1997	36	39	3	22	3	2	17
1997	40	40	3	5	3	1	1
1997	109	116	2	4	3	1
1997	10	7	2	24	10	14
1997	13	8	2	6	3	3
1997	14	16	2	12	4	8
1997	58	70	2	32	7	25
1997	3	3	2	3	2	1
1997	6	6	2	4	2	2
1997	24	25	2	4	3	1
1997	6	6	2	3	1	2
1997	13	5	2	16	4	12
1997	31	26	2	4	3	1
1997	17	21	2	4	3	1
1997	9	7	2	24	2	22
1997	9	11	2	5	1	4
1997	8	11	2	6	5	1
1997	145	68	2	42	26	16
1997	45	51	2	10	8	2
1997	6	8	2	9	5	4
1997	25	30	2	6	2	4
1997	22	20	1	5	5
1997	37	37	1	2	2
1997	43	39	1	3	3
1997	12	13	1	1	1
1997	5	7	1	7	7
1997	21	17	1	3	3
1997	10	11	1	8	8
1997	24	28	1	5	5
1997	10	4	1	1	1
1997	4	5	1	2	2
1997	13	13	1	13	13
1997	4	5	1	2	2
1997	31	37	1	3	3
1997	27	35	1	1	0
1997	9	9	1	4	4
1997	38	39	1	1	1
1997	28	32	1	3	3
1997	36	42	1	7	7
1997	4	5	1	2	2
1997	12	14	1	2	2
1997	7	8	1	1	1
1997	10	11	1	3	3
1997	18	21	1	3	3
1997	4	5	1	2	2
1997	14	9	1	1	1
1997	41	48	1	39	39
1997	3	3	1	1	1
1997	17	17	1	1	1
1997	8	6	1	1	1
1997	75	83	1	2	2
1997	52	59	1	2	2
1997	10	7	1	1	1
1997	20	24	1	2	2
1997	30	31	1	2	2
1997	7	6	1	3	3
1997	9	12	1	2	2
1997	6	6	1	1	1
1997	0	0	1	10	10
1997	20	26	1	17	17
1997	36	42	1	1	1
1997	54	71	1	26	26
1997	16	23	1	9	0
1997	67	82	1	14	14
1997	22	30	1	7	0
1997	33	39	1	4	4
1997	4	6	1	4	4
1997	46	51	1	6	6
1997	40	43	1	15	15
1997	74	64	1	1	1
1997	33	36	1	4	4
1997	39	46	1	3	3
1997	58	62	1	1	1
1997	30	36	1	13	13
1997	16	14	1	4	4
1997	23	29	1	9	9
1997	18	21	1	3	3
1997	124	160	1	5	5
1997	5	5	0
1997	20	19	0
1997	6	8	0
1997	8	9	0
1997	2	2	0
1997	3	3	0
1997	2	3	0
1997	31	32	0
1997	69	59	0
1997	37	34	0
1997	24	24	0
1997	26	31	0
1997	28	23	0
1997	7	7	0
1997	0	0	0
1997	45	41	0
1997	67	80	0
1997	13	17	0
1997	0	0	0
1997	5	7	0
1997	5	8	0
1997	4	4	0
1997	10	11	0
1997	2	3	0
1997	4	5	0
1997	0	0	0
1997	8	8	0
1997	3	4	0
1997	6	6	0
1997	9	9	0
1997	10	13	0
1997	8	11	0
1997	3	5	0
1997	0	0	0
1997	0	0	0
1997	0	0	0
1997	6	6	0
1997	4	4	0
1997	0	0	0
1997	0	0	0
1997	0	0	0
1997	0	0	0
1997	6	7	0
1997	10	8	0
1997	0	0	0
1997	9	10	0
1997	7	7	0
1997	5	3	0
1997	2	2	0
1997	30	31	0
1997	8	9	0
1997	7	7	0
1997	4	5	0
1997	2	3	0
1997	33	37	0
1997	2	2	0
1997	12	11	0
1997	3	3	0
1997	0	0	0
1997	0	0	0
1997	0	0	0
1997	40	42	0
1997	61	63	0
1997	46	52	0
1997	30	32	0
1997	13	12	0
1997	10	13	0
1997	9	9	0
1997	30	34	0
1997	23	27	0
1997	4	4	0
1997	14	17	0
1997	0	0	0
1997	6	6	0
1997	33	44	0
1997	34	41	0
1997	10	5	0
1997	3	3	0
1997	18	18	0
1997	15	19	0
1997	31	35	0
1997	17	21	0
1997	13	15	0
1997	113	94	0
1997	7	6	0
1997	18	20	0
1997	0	0	0
1997	5	7	0
1997	6	11	0
1997	6	8	0
1997	52	60	0
1997	35	48	0
1997	17	17	0
1997	10	10	0
1997	71	76	0
1997	6	7	0
1997	20	22	0
1997	13	14	0
1997	21	22	0
1997	30	31	0
1997	6	6	0
1997	17	18	0
1997	3	0	0
1997	0	0	0
1997	46	52	0
1997	37	42	0
1997	83	91	0
1997	38	39	0
1997	5	6	0
1997	9	9	0
1997	12	12	0
1997	2	0	0
1997	29	30	0
1997	14	16	0
1997	8	4	0
1997	4	4	0
1997	25	25	0
1997	10	12	0
1997	5	8	0
1997	11	8	0
1997	2	0	0
1997	4	5	0
1997	4	4	0
1997	6	6	0
1997	36	31	0
1997	15	14	0
1997	9	10	0
1997	3	3	0
1997	1	1	0
1997	3	3	0
1997	25	26	0
1997	57	55	0
1997	2	0	0
1997	27	25	0
1997	14	12	0
1997	3	4	0
1997	63	62	0
1997	1	1	0
1997	86	81	0
1997	24	13	0
1997	8	10	0
1997	6	7	0
1997	10	12	0
1997	50	14	0
1997	6	7	0
1997	5	5	0
1997	0	0	0
1997	4	4	0
1997	3	4	0
1997	9	10	0
1997	6	9	0
1997	61	58	0
1997	6	6	0
1997	13	5	0
1997	8	8	0
1997	27	28	0
1997	67	69	0
1997	52	59	0
1997	14	15	0
1997	27	32	0
1997	116	126	0
1997	7	8	0
1997	23	25	0
1997	8	9	0
1997	15	15	0
1997	6	6	0
1997	10	7	0
1997	16	17	0
1997	12	15	0
1997	3	4	0
1997	12	8	0
1997	12	15	0
1997	9	9	0
1997	5	7	0
1997	10	10	0
1997	31	35	0
1997	5	6	0
1997	0	0	0
1997	9	10	0
1997	12	15	0
1997	27	28	0
1997	25	31	0
1997	3	4	0
1997	0	0	0
1997	0	0	0
1997	3	3	0
1997	15	15	0
1997	5	5	0
1997	0	0	0
1997	20	24	0
1997	17	21	0
1997	21	24	0
1997	18	21	0
1997	44	49	0
1997	40	42	0
1997	30	36	0
1997	13	16	0
1997	0	0	0
1997	5	6	0
1997	40	41	0
1997	7	9	0
1997	0	0	0
1997	0	0	0
1997	13	17	0
1997	25	26	0
1997	14	9	0
1997	57	55	0
1997	2	0	0
1997	27	25	0
1997	14	12	0
1997	3	4	0
1997	63	62	0
1997	1	1	0
1997	86	81	0
1997	24	13	0
1997	8	10	0
1997	6	7	0
1997	10	12	0
1997	50	14	0
1997	6	7	0
1997	5	5	0
1997	0	0	0
1997	4	4	0
1997	3	4	0
1997	9	10	0
1997	6	9	0
1997	41	48	0
1997	61	58	0
1997	6	6	0
1997	8	8	0
1997	27	28	0
1997	67	69	0
1997	14	15	0
1997	27	32	0
1997	7	8	0
1997	23	25	0
1997	8	9	0
1997	15	15	0
1997	6	6	0
1997	16	17	0
1997	12	15	0
1997	3	4	0
1997	12	8	0
1997	12	15	0
1997	9	9	0
1997	10	10	0
1997	31	35	0
1997	5	6	0
1997	0	0	0
1997	9	10	0
1997	3	3	0
1997	25	31	0
1997	12	15	0
1997	27	28	0
1997	3	4	0
1997	0	0	0
1997	0	0	0
1997	3	3	0
1997	17	17	0
1997	8	6	0
1997	15	15	0
1997	5	5	0
1997	0	0	0
1997	24	25	0
1997	17	21	0
1997	21	24	0
1997	18	21	0
1997	44	49	0
1997	40	42	0
1997	30	36	0
1997	13	16	0
1997	0	0	0
1997	5	6	0
1997	40	41	0
1997	7	9	0
1997	75	83	0
1997	0	0	0
1997	2	4	0
1997	0	0	0
1997	13	17	0
1997	35	48	0
1997	17	17	0
1997	26	28	0
1997	10	10	0
1997	71	76	0
1997	9	9	0
1997	6	7	0
1997	20	22	0
1997	13	14	0
1997	21	22	0
1997	38	39	0
1997	15	14	0
1997	9	10	0
1997	3	3	0
1997	1	1	0
1997	3	3	0
1997	18	21	0
1997	26	34	0
1997	3	5	0
1997	6	6	0
1997	5	5	0
1997	23	29	0
1997	14	17	0
1997	10	14	0
1997	18	21	0
1997	9	10	0
1997	19	27	0
1997	10	9	0
1997	5	6	0
1997	51	62	0
1997	4	5	0
1997	7	9	0
1997	10	13	0
1997	72	75	0
1997	7	12	0
1997	0	0	0
1997	64	72	0
1997	33	42	0
1997	62	56	0
1997	40	43	0
1997	9	13	0
1997	12	12	0
1997	23	29	0
1997	50	58	0
1997	32	39	0
1997	9	13	0
1997	21	26	0
1997	38	42	0
1997	0	0	0
1997	0	0	0
1997	3	4	0
1997	43	41	0
1997	24	16	0
1997	40	42	0
1997	2	0	0
1997	7	12	0
1997	16	21	0
1997	8	11	0
1997	4	6	0
1997	11	12	0
1997	23	18	0
1997	85	98	0
1997	111	134	0
1997	52	63	0
1997	17	25	0
1997	49	53	0
1997	24	30	0
1997	26	30	0
1997	5	4	0
1997	3	8	0
1997	4	5	0
1997	0	0	0
1997	8	9	0
1997	0	0	0
1997	35	29	0
1997	94	92	0
1997	70	73	0
1997	37	40	0
1997	35	37	0
1997	0	0	0
1997	24	29	0
1997	26	32	0
1997	71	59	0
1997	15	17	0
1997	72	78	0
1997	65	60	0
1997	78	18	0
1997	108	116	0
1997	27	27	0
1997	6	0	0
1997	0	0	0
1997	0	0	0
1997	124	141	0
1997	128	102	0
1997	63	80	0
1997	98	38	0
1997	80	78	0
1997	0	0	0
1997	5	7	0
1997	3	3	0
1997	42	42	0
1997	1	2	0
1997	0	0	0
1997	3	3	0
1997	40	44	0
1997	31	34	0
1997	11	11	0
1997	6	7	0
1997	4	4	0
1997	8	9	0
1997	5	5	0
1997	4	5	0
1997	10	9	0
1997	5	5	0
1997	10	14	0
1997	29	35	0
1997	94	116	0
1997	21	31	0
1997	34	44	0
1997	117	131	0
1997	8	8	0
1997	3	0	0
1997	34	45	0
1997	3	5	0
1997	0	0	0
1997	32	39	0
1997	55	59	0
1997	62	73	0
1997	20	24	0
1997	23	26	0
1997	4	5	0
1997	2	4	0
1997	12	9	0
1997	7	8	0
1997	7	7	0
1997	23	25	0
1997	57	70	0
1997	18	21	0
1997	26	34	0
1997	9	12	0
1997	3	5	0
1997	6	6	0
1997	6	6	0
1997	5	5	0
1997	14	17	0
1997	10	14	0
1997	9	10	0
1997	31	26	0
1997	19	27	0
1997	17	21	0
1997	9	7	0
1997	9	11	0
1997	10	9	0
1997	5	6	0
1997	51	62	0
1997	4	5	0
1997	0	0	0
1997	7	9	0
1997	10	13	0
1997	72	75	0
1997	7	12	0
1997	0	0	0
1997	64	72	0
1997	33	42	0
1997	62	56	0
1997	40	43	0
1997	8	11	0
1997	9	13	0
1997	12	12	0
1997	23	29	0
1997	50	58	0
1997	32	39	0
1997	9	13	0
1997	20	26	0
1997	21	26	0
1997	36	42	0
1997	38	42	0
1997	0	0	0
1997	8	9	0
1997	0	0	0
1997	3	4	0
1997	16	21	0
1997	78	86	0
1997	26	31	0
1997	16	20	0
1997	0	0	0
1997	19	21	0
1997	5	8	0
1997	9	5	0
1997	8	10	0
1997	6	7	0
1997	5	3	0
1997	2	2	0
1997	2	0	0
1997	2	2	0
1997	0	0	0
1997	0	0	0
1997	5	3	0
1997	10	10	0
1997	6	5	0
1997	14	17	0
1997	6	5	0
1997	8	8	0

## Sheet: 98
Year	Initial size	Final size	Clone number	Clone initial size	Clone final size
1998	5	6	0
1998	19	22	0
1998	8	8	0
1998	9	9	0
1998	2	2	0
1998	3	3	0
1998	3	3	0
1998	32	35	0
1998	20	20	0
1998	37	40	2
1998	59	56	0
1998	34	33	8
1998	24	27	0
1998	31	33	10
1998	39	41	2
1998	13	14	0
1998	23	25	0
1998	7	7	0
1998	0	0	0
1998	41	43	4
1998	80	84	9
1998	7	7	0
1998	17	17	0
1998	17	15	0
1998	0	0	0
1998	7	6	2
1998	7	8	0
1998	4	3	0
1998	19	19	0
1998	7	7	0
1998	11	12	0
1998	3	3	0
1998	5	5	0
1998	0	0	0
1998	8	8	0
1998	4	4	0
1998	6	6	0
1998	9	10	0
1998	13	13	0
1998	11	11	0
1998	5	5	0
1998	0	0	0
1998	0	0	0
1998	0	0	0
1998	6	6	0
1998	4	4	0
1998	0	0	0
1998	0	0	0
1998	0	0	0
1998	0	0	0
1998	7	7	0
1998	8	4	0
1998	0	0	0
1998	10	6	0
1998	7	7	0
1998	3	0	0
1998	11	11	0
1998	28	28	0
1998	2	2	0
1998	31	34	0
1998	9	9	0
1998	7	7	2
1998	4	4	0
1998	5	4	0
1998	5	5	0
1998	3	3	0
1998	37	41	0
1998	2	2	0
1998	11	12	0
1998	3	3	0
1998	0	0	0
1998	0	0	0
1998	0	0	0
1998	42	43	1
1998	13	12	1
1998	63	61	22
1998	52	53	8
1998	32	32	0
1998	12	12	0
1998	116	115	20
1998	5	5	0
1998	37	37	7
1998	13	13	0
1998	9	9	0
1998	34	34	4
1998	27	27	4
1998	4	5	0
1998	17	17	1
1998	0	0	0
1998	6	7	0
1998	44	43	0
1998	41	43	2
1998	5	0	0
1998	3	3	0
1998	35	33	0
1998	23	22	6
1998	18	17	6
1998	19	18	6
1998	35	35	5
1998	21	21	0
1998	15	16	0
1998	78	77	3
1998	94	94	15
1998	7	7	0
1998	6	6	0
1998	8	5	0
1998	14	14	0
1998	20	20	0
1998	0	0	0
1998	7	7	0
1998	11	11	0
1998	8	8	1
1998	16	16	1
1998	42	43	7
1998	0	0	0
1998	60	61	1
1998	48	48	5
1998	17	17	0
1998	10	10	2
1998	70	70	7
1998	76	75	16
1998	9	9	0
1998	7	8	0
1998	22	22	9
1998	14	14	15
1998	22	22	5
1998	31	30	7
1998	39	39	10
1998	6	6	0
1998	39	39	12
1998	0	0	0
1998	18	18	2
1998	32	32	6
1998	1	3	0
1998	4	4	4
1998	3	0	0
1998	11	11	0
1998	43	43	0
1998	4	4	0
1998	0	0	0
1998	0	0	0
1998	3	3	0
1998	5	6	0
1998	37	37	1
1998	4	4	0
1998	4	4	0
1998	9	9	0
1998	2	2	0
1998	2	1	0
1998	2	2	0
1998	5	5	0
1998	4	4	0
1998	3	3	0
1998	9	9	4
1998	15	15	0
1998	3	3	0
1998	14	14	6
1998	4	4	0
1998	0	0	0
1998	6	6	2
1998	6	6	0
1998	2	2	0
1998	2	2	0
1998	3	3	0
1998	6	6	1
1998	3	3	0
1998	6	0	0
1998	4	4	0
1998	13	3	0
1998	0	0	0
1998	3	3	0
1998	19	19	5
1998	2	2	0
1998	6	6	0
1998	3	3	0
1998	3	3	0
1998	1	1	0
1998	4	4	0
1998	2	2	0
1998	4	4	0
1998	2	2	0
1998	1	1	0
1998	6	6	0
1998	3	3	0
1998	10	10	0
1998	27	26	0
1998	2	2	0
1998	8	8	0
1998	4	3	0
1998	4	4	0
1998	4	4	0
1998	1	1	4
1998	5	5	0
1998	10	10	0
1998	3	3	0
1998	2	2	0
1998	2	2	0
1998	2	2	0
1998	2	2	0
1998	2	2	0
1998	3	3	0
1998	1	1	0
1998	1	1	0
1998	1	1	0
1998	1	1	0
1998	9	9	0
1998	4	4	0
1998	52	50	45
1998	42	41	6
1998	5	5	0
1998	91	92	22
1998	40	37	4
1998	6	7	0
1998	9	9	0
1998	14	14	0
1998	12	11	0
1998	0	0	0
1998	30	30	15
1998	8	8	0
1998	3	2	0
1998	16	15	1
1998	4	3	0
1998	4	4	0
1998	11	12	0
1998	25	24	1
1998	12	12	0
1998	8	8	0
1998	8	8	0
1998	21	21	0
1998	0	0	0
1998	5	5	0
1998	4	4	0
1998	5	5	0
1998	6	6	0
1998	31	32	7
1998	14	14	8
1998	10	10	0
1998	3	2	1
1998	1	1	0
1998	3	2	0
1998	26	26	4
1998	9	9	0
1998	55	54	6
1998	0	0	0
1998	6	6	5
1998	25	25	0
1998	12	11	1
1998	4	4	0
1998	62	62	8
1998	1	0	0
1998	81	78	15
1998	13	12	0
1998	10	9	0
1998	7	7	0
1998	12	10	0
1998	53	53	14
1998	7	7	0
1998	5	5	0
1998	0	0	0
1998	4	4	0
1998	4	4	0
1998	10	10	0
1998	9	9	0
1998	48	49	7
1998	58	57	10
1998	6	6	0
1998	5	3	0
1998	8	8	0
1998	28	28	0
1998	69	69	12
1998	59	58	10
1998	15	14	4
1998	32	32	1
1998	126	126	2
1998	8	7	1
1998	25	25	17
1998	9	8	0
1998	15	15	0
1998	6	6	0
1998	7	7	0
1998	17	17	0
1998	15	14	0
1998	4	4	0
1998	8	8	6
1998	15	17	18
1998	9	10	7
1998	7	9	0
1998	10	10	2
1998	35	35	7
1998	6	6	0
1998	0	0	0
1998	10	10	0
1998	3	3	0
1998	15	13	0
1998	28	28	6
1998	31	33	0
1998	4	4	0
1998	0	0	0
1998	0	0	0
1998	3	3	0
1998	17	18	9
1998	6	6	0
1998	15	15	0
1998	5	5	0
1998	0	0	0
1998	24	24	0
1998	25	25	1
1998	21	21	1
1998	24	24	8
1998	21	21	4
1998	49	49	2
1998	42	42	9
1998	36	36	35
1998	16	16	0
1998	0	0	0
1998	6	6	0
1998	41	41	4
1998	9	9	0
1998	83	83	21
1998	0	0	0
1998	0	0	0
1998	17	17	0
1998	0	0	0
1998	2	2	0
1998	4	1	0
1998	3	3	0
1998	6	5	0
1998	0	0	0
1998	0	0	0
1998	5	5	1
1998	2	2	0
1998	24	24	1
1998	2	2	0
1998	0	0	0
1998	1	1	0
1998	9	8	0
1998	0	0	0
1998	2	2	0
1998	4	4	0
1998	5	5	0
1998	5	5	0
1998	2	2	0
1998	4	4	0
1998	2	2	0
1998	3	3	0
1998	4	4	0
1998	11	12	0
1998	1	0	0
1998	1	1	0
1998	0	0	0
1998	3	3	0
1998	0	0	0
1998	0	0	0
1998	0	0	0
1998	0	0	0
1998	8	9	0
1998	1	1	0
1998	3	3	0
1998	2	2	0
1998	7	7	0
1998	3	2	0
1998	3	3	0
1998	5	5	0
1998	10	10	0
1998	3	3	0
1998	4	4	0
1998	10	9	0
1998	133	136	91
1998	97	91	73
1998	22	22	25
1998	8	2	0
1998	56	55	1
1998	21	21	0
1998	69	71	22
1998	3	3	0
1998	20	20	0
1998	28	28	1
1998	11	11	0
1998	63	64	7
1998	14	8	0
1998	12	12	0
1998	94	94	6
1998	0	0	0
1998	10	10	0
1998	37	37	0
1998	43	43	5
1998	6	3	0
1998	43	45	5
1998	46	46	6
1998	43	43	1
1998	23	23	4
1998	15	15	6
1998	43	43	16
1998	16	16	0
1998	9	9	0
1998	2	2	0
1998	185	187	102
1998	21	21	1
1998	13	8	0
1998	21	21	0
1998	5	5	0
1998	22	22	0
1998	23	23	2
1998	10	10	0
1998	0	0	0
1998	85	84	4
1998	0	0	0
1998	3	3	0
1998	28	28	0
1998	25	27	0
1998	10	10	2
1998	0	0	0
1998	18	18	0
1998	12	12	0
1998	10	10	0
1998	32	30	0
1998	26	26	0
1998	24	24	5
1998	6	6	0
1998	18	18	0
1998	9	9	0
1998	8	8	0
1998	20	20	0
1998	2	2	0
1998	10	10	0
1998	10	10	0
1998	6	6	0
1998	19	19	0
1998	10	11	0
1998	16	17	0
1998	51	47	3
1998	34	30	0
1998	20	22	0
1998	9	9	0
1998	28	27	0
1998	10	10	0
1998	17	17	0
1998	11	11	0
1998	17	17	0
1998	15	16	0
1998	55	54	0
1998	44	44	0
1998	14	14	0
1998	43	44	0
1998	15	15	2
1998	4	4	0
1998	31	31	0
1998	8	8	0
1998	20	19	0
1998	26	26	3
1998	28	28	0
1998	18	18	4
1998	34	34	0
1998	27	27	0
1998	76	76	21
1998	6	6	0
1998	20	19	0
1998	50	51	0
1998	28	29	0
1998	37	41	0
1998	6	6	0
1998	27	27	0
1998	44	43	0
1998	5	5	0
1998	49	49	0
1998	10	9	0
1998	28	28	1
1998	21	20	5
1998	34	34	4
1998	12	11	0
1998	5	5	0
1998	6	6	0
1998	6	6	0
1998	5	5	0
1998	29	29	0
1998	17	17	0
1998	14	14	1
1998	21	20	0
1998	9	10	0
1998	26	26	0
1998	27	27	0
1998	21	20	0
1998	7	2	0
1998	11	11	0
1998	9	9	0
1998	6	6	0
1998	62	62	0
1998	5	5	0
1998	0	0	0
1998	9	9	4
1998	13	13	0
1998	75	77	16
1998	12	12	0
1998	0	0	0
1998	72	72	22
1998	42	44	12
1998	56	56	3
1998	43	44	6
1998	11	12	0
1998	13	13	0
1998	12	13	0
1998	29	29	7
1998	58	66	24
1998	39	39	0
1998	13	13	0
1998	26	26	0
1998	26	26	1
1998	42	42	0
1998	42	42	6
1998	0	0	0
1998	9	9	0
1998	0	0	0
1998	4	4	0
1998	41	40	0
1998	16	15	2
1998	71	71	0
1998	5	5	0
1998	9	9	0
1998	6	7	0
1998	0	0	0
1998	0	0	0
1998	1	2	0
1998	11	12	0
1998	2	2	0
1998	0	0	0
1998	3	3	0
1998	4	4	0
1998	0	0	0
1998	18	15	0
1998	0	0	0
1998	2	2	0
1998	0	0	0
1998	0	0	0
1998	0	0	0
1998	3	2	0
1998	5	5	0
1998	2	2	0
1998	0	0	0
1998	3	3	0
1998	56	56	0
1998	3	3	0
1998	17	18	0
1998	0	0	0
1998	3	3	0
1998	15	14	0
1998	1	0	0
1998	43	43	0
1998	13	13	0
1998	8	8	0
1998	4	4	0
1998	44	46	0
1998	3	3	0
1998	2	2	0
1998	2	2	0
1998	5	5	0
1998	11	12	0
1998	1	1	0
1998	2	2	0
1998	32	19	0
1998	10	11	0
1998	13	12	0
1998	1	1	0
1998	0	0	0
1998	0	0	0
1998	5	5	0
1998	42	42	0
1998	0	0	0
1998	12	12	0
1998	21	21	0
1998	11	11	0
1998	6	6	0
1998	12	12	0
1998	23	23	3
1998	18	19	2
1998	98	98	30
1998	95	95	0
1998	82	82	0
1998	30	30	0
1998	134	134	3
1998	63	63	10
1998	25	25	3
1998	53	24	2
1998	30	30	1
1998	30	27	2
1998	4	4	0
1998	39	39	0
1998	0	0	0
1998	6	5	0
1998	8	2	0
1998	51	47	11
1998	43	43	2
1998	68	68	8
1998	5	5	0
1998	0	0	0
1998	40	40	23
1998	9	9	13
1998	0	0	0
1998	29	28	9
1998	92	94	36
1998	73	76	23
1998	40	45	5
1998	37	37	0
1998	64	56	12
1998	0	0	0
1998	29	30	10
1998	32	32	0
1998	59	56	8
1998	17	16	1
1998	78	76	37
1998	60	57	17
1998	18	17	0
1998	116	117	71
1998	27	27	15
1998	0	0	0
1998	15	15	2
1998	36	40	12
1998	0	0	0
1998	46	47	31
1998	0	0	0
1998	141	140	4
1998	102	102	1
1998	80	79	2
1998	51	54	3
1998	38	19	0
1998	78	81	43
1998	0	0	0
1998	7	7	0
1998	3	3	0
1998	42	42	8
1998	2	2	0
1998	0	0	0
1998	3	3	0
1998	44	44	2
1998	34	34	0
1998	11	12	0
1998	7	7	0
1998	8	8	0
1998	4	3	0
1998	9	8	0
1998	5	5	0
1998	5	5	0
1998	9	10	0
1998	62	62	3
1998	15	16	5
1998	5	4	0
1998	14	14	1
1998	35	35	0
1998	116	116	0
1998	31	31	0
1998	44	44	0
1998	36	36	2
1998	131	124	30
1998	8	9	0
1998	0	0	0
1998	45	44	1
1998	30	31	3
1998	5	3	0
1998	0	0	0
1998	39	35	1
1998	59	57	0
1998	73	72	10
1998	24	24	0
1998	26	26	0
1998	5	5	0
1998	4	4	0
1998	9	8	0
1998	8	8	0
1998	7	7	0
1998	25	26	1
1998	70	69	0
1998	14	14	0
1998	7	7	0
1998	40	37	0
1998	35	33	0
1998	18	13	3
1998	31	29	1
1998	50	47	4
1998	8	8	0
1998	31	28	1
1998	5	5	0
1998	3	3	0
1998	43	43	0
1998	4	4	0
1998	39	32	0
1998	77	68	3
1998	35	32	0
1998	78	50	2
1998	8	2	0
1998	14	16	0
1998	52	47	0
1998	59	60	0
1998	8	9	0
1998	40	41	0
1998	42	36	0
1998	31	34	0
1998	7	7	0
1998	0	0	0
1998	29	28	0
1998	25	24	0
1998	48	46	0
1998	30	28	0
1998	47	40	1
1998	25	21	0
1998	6	6	0
1998	8	5	0
1998	3	1	0
1998	30	28	0
1998	10	10	0
1998	29	27	0
1998	47	44	0
1998	7	3	0
1998	45	43	0
1998	23	23	0
1998	13	8	0
1998	11	7	0
1998	13	13	0
1998	0	0	0
1998	21	18	0
1998	86	87	1
1998	160	159	44
1998	31	31	0
1998	20	19	6
1998	0	0	0
1998	21	21	0
1998	8	8	0
1998	5	5	0
1998	10	10	0
1998	7	7	0
1998	3	3	0
1998	2	2	0
1998	0	0	0
1998	2	2	0
1998	0	0	0
1998	0	0	0
1998	3	3	0
1998	10	10	0
1998	5	5	0
1998	17	17	0
1998	5	5	0
1998	8	7	0
1998	0	0	0
1998	14	9	0
1998	0	0	0
1998	0	0	0
1998	5	4	0
1998	9	9	0
1998	0	0	0
1998	2	2	0
1998	3	3	0
1998	4	4	0
1998	0	0	0
1998	4	3	0
1998	1	1	0
1998	0	0	0
1998	0	0	0
1998	7	7	0
1998	12	12	0
1998	9	8	0
1998	20	15	0
1998	6	5	0
1998	0	0	0
1998	4	4	0
1998	2	2	0
1998	3	4	0
1998	16	16	0
1998	19	19	0
1998	3	3	0
1998	2	2	0
1998	4	5	0
1998	10	11	0
1998	27	27	3
1998	16	16	8
1998	0	0	0
1998	5	5	0
1998	4	4	0
1998	5	5	0
1998	1	0	0
1998	2	2	0
1998	0	0	0
1998	0	0	0
1998	2	2	0
1998	2	1	0
1998	3	3	0
1998	20	3	0
1998	6	6	0
1998	3	3	0
1998	2	0	0
1998	4	0	0
1998	2	0	0
1998	1	1	0
1998	2	0	0
1998	3	0	0
1998	5	5	0
1998	4	4	0
1998	5	6	0
1998	17	19	0
1998	6	6	0
1998	2	2	0
1998	4	0	0
1998	12	12	6
1998	2	0	0
1998	3	0	0
1998	1	1	0
1998	1	0	0
1998	8	10	5
1998	20	22	4
1998	40	40	30
1998	2	2	0
1998	6	6	0
1998	3	3	0

## Sheet: 99
Year	Initial size	Final size	Clone number	Total clone size	Clone1	Clone2	Clone3	Clone4	Clone5
1999	17	13	5	16	12	1	1	1	1
1999	0	0	4	33	6	19	6	2
1999	43	42	3	7	2	2	3
1999	94	46	3	3	1	1	1
1999	68	72	3	64	22	40	2
1999	33	37	3	7	1	5	1
1999	19	18	2	13	10	3
1999	115	113	2	13	9	4
1999	32	39	2	3	2	1
1999	50	55	2	12	6	3	3
1999	15	15	1	2	2
1999	41	42	1	2	2
1999	33	29	1	2	2
1999	48	48	1	1	1
1999	8	8	1	2	2
1999	4	4	1	2	2
1999	9	9	1	3	3
1999	25	25	1	3	3
1999	12	12	1	5	5
1999	49	48	1	3	3
1999	126	126	1	10	10
1999	7	7	1	4	4
1999	8	8	1	1	1
1999	55	45	1	1	1
1999	43	39	1	5	5
1999	26	26	1	12	12
1999	47	49	1	3	3
1999	40	43	1	10	10
1999	94	104	1	6	6
1999	37	37	1	1	1
1999	13	16	1	1	1
1999	47	39	1	6	6
1999	0	0	1	4	4
1999	6	6	0
1999	22	23	0
1999	8	8	0
1999	9	9	0
1999	2	2	0
1999	3	3	0
1999	3	3	0
1999	35	36	0
1999	20	21	0
1999	40	33	0
1999	56	21	0
1999	33	33	0
1999	27	27	0
1999	33	32	0
1999	41	23	0
1999	14	14	0
1999	25	20	0
1999	7	8	0
1999	0	0	0
1999	84	84	0
1999	7	7	0
1999	17	17	0
1999	0	0	0
1999	6	6	0
1999	8	8	0
1999	3	4	0
1999	7	8	0
1999	12	12	0
1999	3	3	0
1999	5	5	0
1999	0	0	0
1999	8	10	0
1999	4	4	0
1999	6	6	0
1999	10	10	0
1999	13	13	0
1999	11	11	0
1999	5	6	0
1999	0	0	0
1999	0	0	0
1999	0	0	0
1999	6	6	0
1999	4	4	0
1999	0	0	0
1999	0	0	0
1999	0	0	0
1999	0	0	0
1999	7	8	0
1999	4	4	0
1999	0	0	0
1999	6	6	0
1999	7	7	0
1999	0	0	0
1999	11	11	0
1999	28	29	0
1999	2	2	0
1999	34	35	0
1999	9	9	0
1999	7	8	0
1999	4	0	0
1999	4	4	0
1999	5	6	0
1999	3	3	0
1999	2	2	0
1999	12	14	0
1999	3	2	0
1999	0	0	0
1999	0	0	0
1999	0	0	0
1999	43	43	0
1999	12	11	0
1999	61	36	0
1999	53	53	0
1999	32	32	0
1999	12	12	0
1999	5	3	0
1999	37	36	0
1999	13	13	0
1999	9	7	0
1999	34	35	0
1999	27	27	0
1999	5	4	0
1999	17	17	0
1999	0	0	0
1999	7	7	0
1999	43	43	0
1999	43	42	0
1999	0	0	0
1999	3	3	0
1999	22	22	0
1999	17	16	0
1999	18	18	0
1999	35	30	0
1999	21	23	0
1999	16	15	0
1999	77	63	0
1999	7	7	0
1999	6	5	0
1999	5	5	0
1999	14	14	0
1999	20	20	0
1999	0	0	0
1999	7	7	0
1999	11	11	0
1999	8	8	0
1999	16	13	0
1999	61	63	0
1999	17	16	0
1999	10	6	0
1999	70	70	0
1999	75	72	0
1999	9	9	0
1999	8	7	0
1999	22	23	0
1999	14	11	0
1999	22	25	0
1999	30	30	0
1999	39	41	0
1999	6	8	0
1999	39	37	0
1999	18	18	0
1999	32	33	0
1999	43	44	0
1999	0	0	0
1999	0	0	0
1999	2	3	0
1999	4	4	0
1999	0	0	0
1999	11	9	0
1999	43	41	0
1999	2	4	0
1999	0	0	0
1999	0	0	0
1999	3	3	0
1999	6	6	0
1999	37	37	0
1999	4	5	0
1999	4	3	0
1999	9	8	0
1999	2	3	0
1999	1	0	0
1999	2	2	0
1999	5	5	0
1999	4	4	0
1999	3	3	0
1999	9	6	0
1999	15	9	0
1999	3	2	0
1999	14	14	0
1999	4	4	0
1999	0	0	0
1999	6	6	0
1999	6	6	0
1999	2	2	0
1999	2	2	0
1999	3	0	0
1999	6	6	0
1999	3	3	0
1999	0	0	0
1999	4	4	0
1999	3	3	0
1999	0	0	0
1999	3	4	0
1999	19	19	0
1999	2	4	0
1999	6	6	0
1999	3	3	0
1999	3	2	0
1999	1	1	0
1999	4	4	0
1999	2	2	0
1999	4	4	0
1999	2	2	0
1999	1	0	0
1999	6	6	0
1999	3	3	0
1999	10	10	0
1999	26	24	0
1999	2	2	0
1999	8	6	0
1999	3	3	0
1999	4	2	0
1999	4	4	0
1999	1	2	0
1999	5	3	0
1999	50	50	0
1999	41	41	0
1999	5	5	0
1999	92	91	0
1999	37	37	0
1999	7	7	0
1999	9	9	0
1999	14	13	0
1999	11	11	0
1999	0	0	0
1999	30	30	0
1999	8	8	0
1999	2	0	0
1999	15	15	0
1999	3	3	0
1999	4	4	0
1999	12	11	0
1999	24	23	0
1999	12	12	0
1999	8	8	0
1999	21	21	0
1999	0	0	0
1999	5	5	0
1999	5	5	0
1999	6	6	0
1999	32	31	0		7
1999	14	14	0
1999	10	10	0
1999	2	2	0
1999	1	0	0
1999	2	2	0
1999	26	27	0
1999	54	54	0
1999	0	0	0
1999	6	5	0
1999	11	11	0
1999	4	0	0
1999	62	60	0
1999	0	0	0
1999	78	71	0
1999	9	9	0
1999	7	7	0
1999	10	10	0
1999	53	53	0
1999	7	7	0
1999	5	4	0
1999	0	0	0
1999	4	4	0
1999	4	4	0
1999	10	9	0
1999	9	9	0
1999	56	57	0
1999	6	6	0
1999	3	2	0
1999	8	7	0
1999	28	28	0
1999	69	70	0
1999	58	51	0
1999	14	13	0
1999	32	32	0
1999	7	2	0
1999	25	26	0
1999	8	8	0
1999	15	15	0
1999	6	6	0
1999	17	17	0
1999	14	13	0
1999	4	4	0
1999	17	17	0
1999	10	10	0
1999	10	12	0
1999	35	35	0
1999	6	6	0
1999	0	0	0
1999	10	10	0
1999	3	3	0
1999	13	14	0
1999	28	25	0
1999	33	12	0
1999	4	4	0
1999	0	0	0
1999	0	0	0
1999	3	3	0
1999	18	18	0
1999	6	7	0
1999	15	14	0
1999	5	5	0
1999	0	0	0
1999	24	22	0
1999	25	25	0
1999	21	21	0
1999	24	27	0
1999	21	23	0
1999	49	49	0
1999	42	42	0
1999	36	35	0
1999	16	18	0
1999	0	0	0
1999	6	6	0
1999	41	30	0
1999	9	9	0
1999	83	79	0
1999	0	0	0
1999	0	0	0
1999	17	17	0
1999	0	0	0
1999	2	0	0
1999	1	1	0
1999	3	4	0
1999	5	4	0
1999	0	0	0
1999	0	0	0
1999	5	5	0
1999	2	2	0
1999	24	24	0
1999	2	0	0
1999	0	0	0
1999	1	1	0
1999	8	8	0
1999	0	0	0
1999	2	0	0
1999	4	4	0
1999	5	5	0
1999	5	5	0
1999	2	1	0
1999	4	4	0
1999	2	0	0
1999	3	4	0
1999	4	4	0
1999	12	11	0
1999	0	0	0
1999	1	1	0
1999	0	0	0
1999	3	3	0
1999	0	0	0
1999	0	0	0
1999	0	0	0
1999	0	0	0
1999	8	9	0
1999	1	1	0
1999	9	8	0
1999	136	135	0
1999	91	78	0
1999	22	21	0
1999	2	0	0
1999	21	21	0
1999	71	71	0
1999	3	0	0
1999	20	20	0
1999	28	22	0
1999	11	11	0
1999	64	67	0
1999	8	0	0
1999	12	12	0
1999	94	97	0
1999	0	0	0
1999	10	10	0
1999	37	37	0
1999	43	44	0
1999	3	2	0
1999	45	50	0
1999	46	47	0
1999	23	21	0
1999	15	14	0
1999	43	43	0
1999	16	17	0
1999	9	10	0
1999	2	2	0
1999	187	154	0
1999	21	22	0
1999	8	7	0
1999	21	21	0
1999	5	5	0
1999	22	22	0
1999	23	23	0
1999	10	10	0
1999	0	0	0
1999	84	92	0
1999	0	0	0
1999	3	5	0
1999	28	28	0
1999	27	26	0
1999	10	11	0
1999	0	0	0
1999	18	18	0
1999	12	12	0
1999	10	10	0
1999	30	33	0
1999	26	25	0
1999	24	24	0
1999	6	6	0
1999	18	18	0
1999	9	9	0
1999	8	8	0
1999	20	20	0
1999	2	2	0
1999	10	10	0
1999	10	10	0
1999	6	6	0
1999	19	19	0
1999	11	11	0
1999	17	14	0
1999	47	29	0
1999	30	27	0
1999	22	21	0
1999	9	9	0
1999	27	28	0
1999	10	10	0
1999	17	17	0
1999	11	9	0
1999	17	17	0
1999	16	16	0
1999	54	51	0
1999	44	44	0
1999	14	15	0
1999	44	44	0
1999	15	15	0
1999	4	4	0
1999	31	32	0
1999	8	8	0
1999	19	19	0
1999	26	26	0
1999	28	28	0
1999	18	18	0
1999	34	35	0
1999	27	27	0
1999	76	77	0
1999	6	6	0
1999	19	17	0
1999	51	50	0
1999	29	30	0
1999	41	43	0
1999	6	6	0
1999	27	27	0
1999	43	43	0
1999	5	5	0
1999	49	49	0
1999	9	10	0
1999	28	28	0
1999	20	20	0
1999	34	34	0
1999	11	11	0
1999	5	5	0
1999	6	5	0
1999	6	6	0
1999	5	4	0
1999	29	30	0
1999	17	17	0
1999	14	13	0
1999	20	20	0
1999	10	9	0
1999	27	27	0
1999	20	20	0
1999	2	2	0
1999	11	11	0
1999	9	9	0
1999	6	6	0
1999	62	63	0
1999	5	5	0
1999	0	0	0
1999	9	10	0
1999	13	14	0
1999	77	81	0
1999	12	12	0
1999	0	0	0
1999	72	72	0
1999	44	44	0
1999	56	58	0
1999	44	44	0
1999	12	12	0
1999	13	13	0
1999	13	14	0
1999	29	29	0
1999	66	58	0
1999	39	39	0
1999	13	13	0
1999	26	25	0
1999	26	27	0
1999	42	35	0
1999	42	42	0
1999	0	0	0
1999	9	10	0
1999	0	0	0
1999	4	3	0
1999	40	34	0
1999	15	13	0
1999	71	71	0
1999	42	42	0
1999	5	4	0
1999	9	10	0
1999	7	7	0
1999	0	0	0
1999	0	0	0
1999	2	2	0
1999	14	14	0
1999	2	2	0
1999	0	0	0
1999	3	3	0
1999	4	4	0
1999	0	0	0
1999	14	17	0
1999	0	0	0
1999	2	2	0
1999	0	0	0
1999	0	0	0
1999	0	0	0
1999	2	2	0
1999	5	5	0
1999	2	3	0
1999	0	0	0
1999	3	3	0
1999	56	56	0
1999	3	3	0
1999	18	18	0
1999	0	0	0
1999	3	3	0
1999	14	15	0
1999	0	0	0
1999	43	43	0
1999	13	13	0
1999	8	8	0
1999	4	4	0
1999	46	46	0
1999	3	3	0
1999	2	2	0
1999	2	2	0
1999	2	0	0
1999	19	6	0
1999	11	12	0
1999	12	12	0
1999	1	1	0
1999	0	0	0
1999	0	0	0
1999	5	4	0
1999	0	0	0
1999	12	12	0
1999	21	21	0
1999	11	11	0
1999	6	7	0
1999	12	12	0
1999	23	22	0
1999	19	18	0
1999	98	98	0
1999	95	95	0
1999	82	86	0
1999	30	30	0
1999	134	129	0
1999	63	65	0
1999	25	24	0
1999	24	22	0
1999	30	30	0
1999	27	26	0
1999	4	3	0
1999	39	39	0
1999	0	0	0
1999	5	5	0
1999	2	2	0
1999	43	44	0
1999	5	0	0
1999	0	0	0
1999	9	9	0
1999	0	0	0
1999	28	32	0
1999	76	80	0
1999	45	51	0
1999	37	39	0
1999	56	52	0
1999	0	0	0
1999	30	33	0
1999	32	33	0
1999	56	54	0
1999	16	15	0
1999	76	81	0
1999	57	49	0
1999	3	0	0
1999	0	0	0
1999	35	32	0
1999	57	53	0
1999	72	78	0
1999	24	22	0
1999	26	25	0
1999	5	5	0
1999	4	4	0
1999	8	5	0
1999	8	8	0
1999	7	7	0
1999	26	26	0
1999	69	69	0
1999	14	13	0
1999	7	5	0
1999	29	35	0
1999	47	46	0
1999	8	7	0
1999	28	29	0
1999	5	5	0
1999	3	3	0
1999	43	43	0
1999	4	0	0
1999	32	37	0
1999	68	73	0
1999	2	2	0
1999	16	15	0
1999	60	62	0
1999	9	10	0
1999	41	46	0
1999	36	31	0
1999	34	26	0
1999	7	7	0
1999	0	0	0
1999	28	20	0
1999	24	24	0
1999	46	36	0
1999	28	28	0
1999	40	40	0
1999	21	21	0
1999	6	6	0
1999	5	5	0
1999	1	1	0
1999	28	29	0
1999	10	10	0
1999	27	27	0
1999	44	45	0
1999	3	3	0
1999	43	43	0
1999	23	23	0
1999	8	8	0
1999	7	7	0
1999	13	13	0
1999	0	0	0
1999	18	18	0
1999	87	100	0
1999	159	159	0
1999	31	31	0
1999	19	20	0
1999	0	0	0
1999	21	21	0
1999	8	8	0
1999	5	6	0
1999	10	10	0
1999	7	7	0
1999	3	3	0
1999	2	2	0
1999	0	0	0
1999	2	0	0
1999	0	0	0
1999	0	0	0
1999	3	3	0
1999	10	10	0
1999	5	1	0
1999	17	18	0
1999	5	6	0
1999	7	1	0
1999	9	9	0
1999	0	0	0
1999	0	0	0
1999	4	4	0
1999	9	9	0
1999	0	0	0
1999	8	8	0
1999	2	1	0
1999	3	3	0
1999	4	4	0
1999	0	0	0
1999	3	3	0
1999	1	0	0
1999	0	0	0
1999	7	8	0
1999	12	11	0
1999	15	15	0
1999	5	5	0
1999	0	0	0
1999	4	4	0
1999	2	2	0
1999	4	7	0
1999	16	17	0
1999	19	19	0
1999	3	3	0
1999	2	3	0
1999	5	5	0
1999	11	9	0
1999	27	26	0
1999	16	15	0
1999	0	0	0
1999	5	5	0
1999	4	4	0
1999	5	5	0
1999	0	0	0
1999	2	2	0
1999	117	117	0
1999	27	27	0
1999	0	0	0
1999	15	15	0
1999	40	40	0
1999	0	0	0
1999	47	47	0
1999	0	0	0
1999	140	140	0
1999	102	102	0
1999	79	79	0
1999	54	54	0
1999	19	19	0
1999	81	81	0
1999	7	7	0		19
1999	3	3	0		6
1999	42	42	0		2
1999	2	2	0		0
1999	3	3	0
1999	44	44	0
1999	34	34	0
1999	7	7	0
1999	8	8	0
1999	3	3	0
1999	8	8	0
1999	5	5	0
1999	5	5	0
1999	10	10	0
1999	62	62	0
1999	16	16	0
1999	4	4	0
1999	14	14	0
1999	35	35	0
1999	116	116	0
1999	31	31	0
1999	44	44	0
1999	36	36	0
1999	124	124	0
1999	9	9	0
1999	0	0	0
1999	44	44	0
1999	31	31	0
1999	12	12

## Sheet: 00
Year	Initial size	Final size	Clone number	Total clone size	Clone1	Clone2
2000	48	47	4	1	1
2000	33	33	2	31	3	28
2000	21	18	2	3	2	1
2000	20	12	2	6	3	3
2000	63	59	2	15	6	9
2000	45	38	2	5	3	2
2000	124	129	2	10	2	8
2000	33	31	1	3	3
2000	23	23	1	10	10
2000	6	4	1	2	2
2000	36	33	1	3	3
2000	16	10	1	3	3
2000	30	23	1	2	2
2000	23	17	1	3	3
2000	7	6	1	1	1
2000	9	7	1	1	1
2000	9	9	1	1	1
2000	8	8	1	4	4
2000	7	6	1	2	2
2000	8	7	1	2	2
2000	38	39	1	1	1
2000	33	17	1	18	18
2000	9	8	1	2	2
2000	12	12	1	2	2
2000	22	19	1	2	2
2000	84	94	1	1	1
2000	129	131	1	5	5
2000	34	33	1	3	3
2000	121	107	1	3	3
2000	87	78	1	2	2
2000	19	13	1	9	9
2000	6	6	0
2000	23	22	0
2000	8	8	0
2000	9	9	0
2000	2	3	0
2000	3	3	0
2000	3	3	0
2000	36	36	0
2000	21	23	0
2000	2	2	0
2000	27	27	0
2000	32	33	0
2000	14	14	0
2000	8	8	0
2000	42	44	0
2000	84	89	0
2000	7	7	0
2000	17	18	0
2000	15	14	0
2000	6	6	0
2000	8	8	0
2000	4	4	0
2000	17	18	0
2000	8	8	0
2000	12	12	0
2000	3	3	0
2000	5	5	0
2000	9	9	0
2000	4	4	0
2000	6	6	0
2000	10	10	0
2000	11	14	0
2000	11	11	0
2000	6	5	0
2000	4	4	0
2000	8	8	0
2000	4	4	0
2000	6	5	0
2000	7	7	0
2000	11	11	0
2000	29	30	0
2000	2	2	0
2000	35	34	0
2000	9	9	0
2000	8	8	0
2000	4	4	0
2000	6	6	0
2000	3	3	0
2000	42	43	0
2000	2	3	0
2000	14	15	0
2000	2	2	0
2000	43	43	0
2000	11	11	0
2000	53	53	0
2000	32	34	0
2000	12	12	0
2000	113	108	0
2000	3	3	0
2000	36	36	0
2000	13	13	0
2000	7	8	0
2000	35	36	0
2000	27	27	0
2000	4	4	0
2000	17	17	0
2000	7	7	0
2000	43	42	0
2000	42	45	0
2000	3	3	0
2000	29	29	0
2000	22	20	0
2000	18	18	0
2000	15	16	0
2000	46	48	0
2000	7	7	0
2000	5	5	0
2000	5	5	0
2000	14	14	0
2000	20	20	0
2000	7	7	0
2000	11	11	0
2000	8	8	0
2000	13	13	0
2000	44	45	0
2000	63	71	0
2000	48	48	0
2000	16	16	0
2000	6	6	0
2000	70	68	0
2000	72	70	0
2000	9	9	0
2000	22	24	0
2000	11	11	0
2000	25	27	0
2000	30	30	0
2000	41	41	0
2000	8	6	0
2000	37	38	0
2000	18	19	0
2000	33	33	0
2000	3	0	0
2000	4	4	0
2000	41	40	0
2000	4	4	0
2000	3	3	0
2000	6	6	0
2000	37	37	0
2000	5	5	0
2000	3	3	0
2000	8	8	0
2000	3	3	0
2000	2	2	0
2000	5	5	0
2000	4	5	0
2000	3	3	0
2000	6	6	0
2000	9	9	0
2000	2	2	0
2000	14	14	0
2000	4	4	0
2000	6	6	0
2000	6	6	0
2000	2	2	0
2000	2	2	0
2000	6	6	0
2000	3	3	0
2000	4	4	0
2000	3	3	0
2000	4	4	0
2000	19	19	0
2000	4	4	0
2000	6	6	0
2000	3	3	0
2000	2	3	0
2000	1	2	0
2000	4	4	0
2000	2	2	0
2000	4	4	0
2000	2	2	0
2000	6	6	0
2000	3	3	0
2000	10	10	0
2000	24	25	0
2000	2	2	0
2000	6	6	0
2000	3	3	0
2000	2	2	0
2000	4	4	0
2000	2	1	0
2000	3	3	0
2000	10	11	0
2000	3	3	0
2000	2	2	0
2000	2	2	0
2000	2	2	0
2000	2	3	0
2000	2	2	0
2000	4	4	0
2000	4	4	0
2000	4	4	0
2000	0	6	0
2000	0	4	0
2000	0	2	0
2000	0	4	0
2000	0	1	0
2000	57	59	0
2000	0	6	0
2000	0	2	0
2000	2	2	0
2000	50	51	0
2000	41	41	0
2000	5	5	0
2000	91	93	0
2000	37	38	0
2000	7	7	0
2000	9	9	0
2000	13	14	0
2000	11	11	0
2000	30	30	0
2000	8	6	0
2000	15	17	0
2000	3	2	0
2000	4	5	0
2000	11	12	0
2000	23	25	0
2000	12	12	0
2000	8	8	0
2000	8	9	0
2000	21	21	0
2000	5	4	0
2000	4	4	0
2000	5	5	0
2000	6	6	0
2000	31	31	0
2000	14	15	0
2000	10	10	0
2000	2	2	0
2000	2	1	0
2000	27	27	0
2000	9	9	0
2000	54	54	0
2000	5	5	0
2000	25	26	0
2000	11	5	0
2000	60	60	0
2000	71	63	0
2000	12	12	0
2000	7	8	0
2000	10	10	0
2000	53	55	0
2000	7	7	0
2000	4	4	0
2000	4	5	0
2000	4	4	0
2000	9	9	0
2000	9	9	0
2000	57	57	0
2000	6	5	0
2000	2	2	0
2000	7	7	0
2000	28	29	0
2000	70	72	0
2000	51	52	0
2000	13	15	0
2000	32	32	0
2000	126	126	0
2000	2	0	0
2000	26	27	0
2000	8	8	0
2000	15	15	0
2000	6	8	0
2000	7	7	0
2000	17	17	0
2000	13	13	0
2000	4	4	0
2000	8	8	0
2000	17	18	0
2000	10	11	0
2000	10	12	0
2000	12	11	0
2000	35	35	0
2000	6	6	0
2000	10	11	0
2000	3	3	0
2000	14	13	0
2000	25	26	0
2000	12	12	0
2000	4	4	0
2000	3	3	0
2000	18	21	0
2000	7	7	0
2000	14	14	0
2000	5	5	0
2000	22	21	0
2000	25	22	0
2000	21	21	0
2000	27	30	0
2000	23	23	0
2000	49	49	0
2000	42	42	0
2000	35	38	0
2000	18	19	0
2000	6	6	0
2000	30	29	0
2000	9	9	0
2000	79	79	0
2000	17	17	0
2000	1	0	0
2000	4	4	0
2000	4	4	0
2000	5	5	0
2000	2	2	0
2000	24	25	0
2000	1	1	0
2000	4	4	0
2000	5	5	0
2000	5	5	0
2000	1	0	0
2000	4	4	0
2000	4	3	0
2000	4	4	0
2000	11	11	0
2000	1	0	0
2000	3	4	0
2000	9	9	0
2000	1	1	0
2000	1	1	0
2000	2	2	0
2000	2	2	0
2000	5	5	0
2000	9	9	0
2000	3	3	0
2000	4	4	0
2000	4	3	0
2000	3	4	0
2000	1	3	0
2000	4	4	0
2000	2	2	0
2000	14	16	0
2000	135	137	0
2000	78	76	0
2000	21	18	0
2000	21	21	0
2000	71	72	0
2000	20	20	0
2000	22	21	0
2000	11	13	0
2000	67	70	0
2000	12	12	0
2000	97	98	0
2000	10	11	0
2000	37	36	0
2000	44	43	0
2000	2	0	0
2000	50	54	0
2000	47	49	0
2000	21	15	0
2000	14	14	0
2000	43	43	0
2000	17	18	0
2000	10	10	0
2000	2	2	0
2000	154	144	0
2000	22	22	0
2000	7	7	0
2000	21	22	0
2000	5	5	0
2000	22	22	0
2000	23	23	0
2000	10	10	0
2000	92	84	0
2000	5	5	0
2000	28	28	0
2000	26	26	0
2000	11	12	0
2000	18	18	0
2000	12	12	0
2000	10	10	0
2000	25	25	0
2000	24	25	0
2000	6	6	0
2000	18	18	0
2000	9	9	0
2000	8	8	0
2000	20	21	0
2000	2	2	0
2000	10	12	0
2000	10	10	0
2000	6	6	0
2000	19	22	0
2000	11	12	0
2000	14	15	0
2000	29	25	0
2000	27	27	0
2000	21	22	0
2000	9	9	0
2000	28	30	0
2000	10	11	0
2000	17	18	0
2000	17	17	0
2000	16	17	0
2000	51	40	0
2000	44	47	0
2000	15	15	0
2000	44	44	0
2000	15	14	0
2000	4	4	0
2000	32	32	0
2000	8	8	0
2000	19	19	0
2000	26	26	0
2000	28	28	0
2000	18	21	0
2000	35	36	0
2000	27	28	0
2000	77	79	0
2000	6	6	0
2000	17	18	0
2000	50	50	0
2000	30	30	0
2000	43	45	0
2000	6	6	0
2000	27	31	0
2000	43	49	0
2000	5	5	0
2000	49	50	0
2000	10	11	0
2000	28	28	0
2000	20	18	0
2000	34	34	0
2000	11	11	0
2000	5	5	0
2000	5	5	0
2000	6	7	0
2000	4	4	0
2000	30	30	0
2000	17	17	0
2000	13	12	0
2000	20	20	0
2000	9	9	0
2000	26	26	0
2000	27	27	0
2000	20	20	0
2000	2	3	0
2000	11	11	0
2000	9	9	0
2000	6	6	0
2000	63	63	0
2000	5	5	0
2000	10	10	0
2000	12	12	0
2000	81	81	0
2000	12	13	0
2000	72	76	0
2000	44	44	0
2000	58	60	0
2000	44	47	0
2000	12	12	0
2000	13	13	0
2000	14	13	0
2000	29	30	0
2000	58	59	0
2000	39	39	0
2000	13	15	0
2000	25	25	0
2000	27	29	0
2000	35	33	0
2000	42	43	0
2000	10	10	0
2000	3	3	0
2000	34	34	0
2000	13	13	0
2000	71	70	0
2000	4	4	0
2000	10	11	0
2000	7	7	0
2000	2	1	0
2000			0
2000	2	2	0
2000	3	0	0
2000	4	4	0
2000	17	20	0
2000	2	2	0
2000	2	0	0
2000	5	5	0
2000	3	3	0
2000	3	3	0
2000	56	56	0
2000	3	0	0
2000	18	18	0
2000	3	3	0
2000	15	16	0
2000	43	43	0
2000	13	14	0
2000	8	8	0
2000	4	4	0
2000	46	47	0
2000	3	3	0
2000	2	2	0
2000	2	2	0
2000	5	2	0
2000	12	12	0
2000	0	1	0
2000	6	6	0
2000	12	14	0
2000	12	12	0
2000	1	1	0
2000	4	4	0
2000	43	42	0
2000	12	12	0
2000	21	21	0
2000	11	11	0
2000	7	7	0
2000	18	18	0
2000	98	101	0
2000	95	100	0
2000	30	33	0
2000	65	66	0
2000	24	24	0
2000	22	23	0
2000	30	30	0
2000	26	17	0
2000	3	3	0
2000	39	40	0
2000	5	6	0
2000	2	0	0
2000	49	45	0
2000	44	33	0
2000	72	66	0
2000	43	35	0
2000	9	12	0
2000	32	29	0
2000	104	108	0
2000	80	85	0
2000	51	55	0
2000	39	43	0
2000	52	47	0
2000	33	29	0
2000	33	34	0
2000	54	56	0
2000	15	14	0
2000	81	78	0
2000	49	45	0
2000	13	14	0
2000	24	21	0
2000	15	7	0
2000	38	35	0
2000	48	48	0
2000	140	126	0
2000	104	95	0
2000	41	42	0
2000	52	45	0
2000	19	18	0
2000	76	81	0
2000	7	7	0
2000	3	3	0
2000	43	43	0
2000	2	2	0
2000	3	3	0
2000	44	42	0
2000	13	14	0
2000	7	7	0
2000	8	8	0
2000	2	2	0
2000	6	6	0
2000	5	5	0
2000	5	5	0
2000	11	12	0
2000	61	55	0
2000	18	18	0
2000	5	4	0
2000	14	14	0
2000	35	35	0
2000	117	121	0
2000	31	41	0
2000	44	47	0
2000	36	35	0
2000	7	7	0
2000	43	44	0
2000	28	30	0
2000	32	33	0
2000	53	40	0
2000	78	79	0
2000	22	21	0
2000	25	26	0
2000	5	6	0
2000	4	4	0
2000	5	6	0
2000	8	7	0
2000	7	6	0
2000	26	27	0
2000	69	70	0
2000	13	13	0
2000	5	4	0
2000	37	33	0
2000	37	38	0
2000	16	16	0
2000	35	34	0
2000	46	50	0
2000	7	8	0
2000	29	32	0
2000	5	5	0
2000	3	0	0
2000	43	40	0
2000	4	4	0
2000	37	41	0
2000	73	63	0
2000	39	39	0
2000	55	52	0
2000	2	2	0
2000	15	15	0
2000	39	43	0
2000	62	61	0
2000	10	9	0
2000	46	42	0
2000	31	28	0
2000	26	28	0
2000	7	8	0
2000	20	20	0
2000	24	24	0
2000	36	35	0
2000	28	28	0
2000	40	38	0
2000	21	10	0
2000	6	6	0
2000	5	4	0
2000	1	0	0
2000	29	27	0
2000	10	10	0
2000	27	28	0
2000	45	41	0
2000	3	0	0
2000	43	37	0
2000	23	23	0
2000	8	4	0
2000	7	7	0
2000	13	12	0
2000	18	17	0
2000	159	175	0
2000	31	30	0
2000	20	20	0
2000	21	13	0
2000	8	6	0
2000	5	5	0
2000	11	10	0
2000	7	7	0
2000	3	3	0
2000	2	0	0
2000	3	3	0
2000	10	13	0
2000	1	0	0
2000	18	16	0
2000	6	7	0
2000	1	2	0
2000	9	9	0
2000	4	4	0
2000	9	0	0
2000	1	0	0
2000	3	0	0
2000	4	4	0
2000	3	3	0
2000	8	7	0
2000	11	11	0
2000	8	9	0
2000	15	15	0
2000	5	5	0
2000	4	4	0
2000	2	3	0
2000	7	8	0
2000	17	17	0
2000	3	3	0
2000	3	4	0
2000	5	5	0
2000	9	7	0
2000	26	27	0
2000	15	11	0
2000	5	5	0
2000	4	4	0
2000	5	5	0
2000	2	2	0
2000	1	3	0
2000	2	2	0
2000	3	4	0
2000	1	1	0
2000	5	5	0
2000	4	4	0
2000	6	5	0
2000	18	19	0
2000	6	3	0
2000	1	1	0
2000	1	0	0
2000	6	3	0
2000	1	0	0
2000	11	11	0
2000	24	24	0
2000	42	42	0
2000	3	3	0
2000	4	4	0
2000	3	3	0
2000	31	30	0
2000	2	4	0
2000	1	1	0
2000	2	3	0
2000	0	9	0
2000	4	3	0
2000	4	5	0
2000	0	4	0
2000		4	0
2000	37	35	0
2000	4	2	0
2000	14	0	0
2000	2	3	0
2000		3	0
2000		0	0
2000	7	6	0
2000	9	6	0
2000	0	5	0

## Sheet: 01
Year	Initial size	Final size	Clone number	Total clone size	Clone1	Clone2	Clone3	Clone4	Clone5
2001	59	60	5	14	1	4	2	3	4
2001	84	91	5	28	15	6	4	2	1
2001	144	148	3	16	4	10	12
2001	85	91	2	6	4	2
2001	45	45	2	10	4	6
2001	18	22	2	11	4	7
2001	7	9	1	1	1
2001	26	33	1	2	2
2001	23	30	1	2	2
2001	29	33	1	2	2
2001	15	0	1	3	3
2001	108	109	1	3	3
2001	42	71	1	3	3
2001	45	63	1	4	4
2001	12	21	1	4	4
2001	29	29	1	5	5
2001	12	14	1	5	5
2001	70	70	1	7	7
2001	7	7	1	7	7
2001	49	66	1	8	8
2001	70	91	1	10	10
2001	43	52	1	15	15
2001	27	30	1	18	18
2001	6	7	0
2001	22	29	0
2001	8	11	0
2001	9	12	0
2001	3	3	0
2001	3	4	0
2001	3	4	0
2001	36	46	0
2001	23	26	0
2001	33	33	0
2001		28	0
2001	18	0	0
2001		5	0
2001		0	0
2001	31	31	0
2001		4	0
2001	2	3	0
2001	27	35	0
2001	33	36	0
2001	23	27	0
2001	14	19	0
2001	12	15	0
2001		4	0
2001		0	0
2001	8	12	0
2001	44	0	0
2001	89	107	0
2001	7	7	0
2001	18	23	0
2001	14	14	0
2001	6	8	0
2001	8	8	0
2001	4	5	0
2001	18	22	0
2001	8	9	0
2001	12	16	0
2001	3	5	0
2001	5	0	0
2001	9	10	0
2001	4	5	0
2001	6	7	0
2001	10	12	0
2001	14	16	0
2001	11	13	0
2001	5	6	0
2001	4	5	0
2001		3	0
2001	4	5	0
2001	8	9	0
2001	4	5	0
2001	5	6	0
2001	7	12	0
2001	11	15	0
2001	30	36	0
2001	2	0	0
2001	34	41	0
2001	9	0	0
2001	8	11	0
2001	4	6	0
2001	6	8	0
2001	3	5	0
2001	43	56	0
2001	3	4	0
2001	15	18	0
2001	2	2	0
2001	43	56	0
2001	11	13	0
2001	33	39	0
2001	31	3	0
2001	53	53	0
2001	34	44	0
2001	12	16	0
2001	108	113	0
2001	3	0	0
2001	36	36	0
2001	13	15	0
2001	8	12	0
2001	36	36	0
2001	27	40	0
2001	4	5	0
2001	17	23	0
2001	7	13	0
2001	42	44	0
2001	45	45	0
2001	3	4	0
2001	20	20	0
2001	10	10	0
2001		0	0
2001	18	25	0
2001	23	23	0
2001		0	0
2001	17	20	0
2001		0	0
2001	16	27	0
2001		0	0
2001		9	0
2001	48	59	0
2001	7	0	0
2001	5	5	0
2001	5	5	0
2001	14	14	0
2001	20	20	0
2001	7	7	0
2001	11	0	0
2001	8	12	0
2001	13	13	0
2001	45	47	0
2001	71	71	0
2001	48	48	0
2001	16	19	0
2001	6	6	0
2001	68	80	0
2001	9	10	0
2001	6	8	0
2001	3	1	0
2001	24	27	0
2001	11	0	0
2001	27	35	0
2001	30	32	0
2001	41	41	0
2001	6	7	0
2001	38	49	0
2001	19	19	0
2001	33	47	0
2001	4	5	0
2001	7	7	0
2001		1	0
2001	40	0	0
2001	4	6	0
2001	3	4	0
2001	6	6	0
2001	37	46	0
2001	5	6	0
2001	3	5	0
2001	8	0	0
2001	3	3	0
2001	2	3	0
2001	5	5	0
2001	5	5	0
2001	3	4	0
2001	6	6	0
2001	9	9	0
2001	2	4	0
2001	6	13	0
2001	14	21	0
2001	4	4	0
2001	6	7	0
2001	6	6	0
2001	2	3	0
2001	2	3	0
2001	6	6	0
2001	3	3	0
2001	4	4	0
2001	3	5	0
2001	4	4	0
2001	19	23	0
2001	4	4	0
2001	6	6	0
2001	3	3	0
2001	3	3	0
2001	2	2	0
2001	4	4	0
2001	2	2	0
2001	4	5	0
2001	2	2	0
2001	6	7	0
2001	3	3	0
2001	10	10	0
2001	25	25	0
2001	2	2	0
2001	6	6	0
2001	3	3	0
2001	2	5	0
2001	4	4	0
2001	1	2	0
2001	3	3	0
2001	11	15	0
2001	3	3	0
2001	2	3	0
2001	2	4	0
2001	2	2	0
2001	3	4	0
2001	2	2	0
2001	4	5	0
2001	4	4	0
2001	4	4	0
2001	6	7	0
2001	4	9	0
2001	2	0	0
2001	4	4	0
2001	1	0	0
2001	59	62	0
2001	6	6	0
2001	2	2	0
2001	2	3	0
2001	51	58	0
2001	41	50	0
2001	5	6	0
2001	93	104	0
2001	38	49	0
2001	7	14	0
2001	9	10	0
2001	14	18	0
2001	11	14	0
2001	30	37	0
2001	6	7	0
2001	17	18	0
2001	2	3	0
2001	5	5	0
2001	12	13	0
2001	25	29	0
2001	12	14	0
2001		0	0
2001	8	8	0
2001	9	15	0
2001	21	21	0
2001	4	4	0
2001	4	6	0
2001	5	5	0
2001	6	6	0
2001	31	36	0
2001	15	20	0
2001	10	10	0
2001	2	3	0
2001	1	1	0
2001	27	33	0
2001	9	13	0
2001	54	69	0
2001		8	0
2001	5	5	0
2001	26	33	0
2001	5	5	0
2001	60	76	0
2001	63	0	0
2001	12	13	0
2001	9	12	0
2001		0	0
2001	8	10	0
2001	10	11	0
2001	55	66	0
2001	7	8	0
2001	4	5	0
2001	5	5	0
2001	4	4	0
2001	9	10	0
2001	9	12	0
2001	47	47	0
2001		3	0
2001	57	64	0
2001	5	5	0
2001	2	4	0
2001	7	8	0
2001	29	33	0
2001	72	85	0
2001	52	62	0
2001	15	18	0
2001	32	37	0
2001	126	144	0
2001	27	29	0
2001	8	9	0
2001	15	16	0
2001	8	11	0
2001	7	0	0
2001	17	19	0
2001	13	15	0
2001	4	6	0
2001	8	8	0
2001	18	18	0
2001	11	16	0
2001	12	12	0
2001	11	13	0
2001	35	38	0
2001	6	7	0
2001	11	0	0
2001	3	5	0
2001	13	13	0
2001	26	27	0
2001	12	14	0
2001	4	4	0
2001	3	5	0
2001	21	26	0
2001	7	7	0
2001	14	16	0
2001	5	7	0
2001	21	24	0
2001	22	32	0
2001	21	23	0
2001	30	38	0
2001	23	28	0
2001	49	53	0
2001	42	45	0
2001	38	45	0
2001	19	25	0
2001	6	6	0
2001	29	34	0
2001	9	10	0
2001	79	88	0
2001	17	20	0
2001	4	6	0
2001	4	5	0
2001	5	0	0
2001	2	2	0
2001	25	29	0
2001	1	2	0
2001	8	10	0
2001	4	4	0
2001	5	7	0
2001	5	6	0
2001	4	5	0
2001	3	3	0
2001	4	10	0
2001	11	14	0
2001	4	4	0
2001	9	11	0
2001	1	1	0
2001	1	1	0
2001	6	6	0
2001	2	3	0
2001	2	2	0
2001	5	7	0
2001	9	14	0
2001	3	4	0
2001	4	4	0
2001	3	3	0
2001	4	4	0
2001	3	3	0
2001	4	4	0
2001	2	2	0
2001	16	20	0
2001	7	7	0
2001		4	0
2001	137	172	0
2001	76	86	0
2001	18	19	0
2001	38	38	0
2001		5	0
2001		3	0
2001	21	21	0
2001	72	72	0
2001	20	28	0
2001	21	24	0
2001	13	20	0
2001	98	103	0
2001	11	17	0
2001	36	43	0
2001	43	58	0
2001	54	56	0
2001	49	80	0
2001	39	41	0
2001		3	0
2001	15	19	0
2001	14	20	0
2001	43	46	0
2001	18	22	0
2001	10	13	0
2001	2	3	0
2001	22	28	0
2001	7	7	0
2001	22	36	0
2001	5	9	0
2001	22	32	0
2001	23	28	0
2001	10	14	0
2001	5	6	0
2001	28	37	0
2001	12	15	0
2001	18	25	0
2001	12	12	0
2001	10	10	0
2001	17	17	0
2001		18	0
2001	25	33	0
2001	25	32	0
2001	6	7	0
2001	18	26	0
2001	9	18	0
2001	8	9	0
2001	21	28	0
2001	2	2	0
2001	12	17	0
2001	10	18	0
2001	6	6	0
2001	22	22	0
2001	12	12	0
2001	25	0	0
2001	22	25	0
2001	9	9	0
2001	30	37	0
2001	11	15	0
2001	18	19	0
2001	8	0	0
2001		3	0
2001	17	18	0
2001	17	17	0
2001	40	43	0
2001	47	61	0
2001	15	21	0
2001	44	50	0
2001	14	14	0
2001	4	6	0
2001	32	38	0
2001	8	11	0
2001	19	20	0
2001	26	37	0
2001	28	36	0
2001	21	29	0
2001	36	41	0
2001	28	28	0
2001	79	82	0
2001	6	6	0
2001	18	23	0
2001	50	56	0
2001	30	31	0
2001	6	8	0
2001	31	31	0
2001	5	5	0
2001	50	56	0
2001	11	12	0
2001	28	30	0
2001	18	22	0
2001	34	35	0
2001	11	13	0
2001	5	5	0
2001	5	0	0
2001	4	7	0
2001	30	35	0
2001	17	17	0
2001	12	0	0
2001	20	26	0
2001	9	9	0
2001	26	27	0
2001	27	31	0
2001	20	26	0
2001	3	0	0
2001	11	16	0
2001	9	14	0
2001	6	6	0
2001	63	76	0
2001	5	8	0
2001	10	14	0
2001	12	12	0
2001	81	96	0
2001	13	16	0
2001	76	87	0
2001	44	50	0
2001	60	76	0
2001	47	55	0
2001	12	12	0
2001	13	13	0
2001	13	14	0
2001	30	33	0
2001	59	63	0
2001	39	42	0
2001	15	19	0
2001	25	29	0
2001	29	35	0
2001	33	34	0
2001	43	50	0
2001	10	14	0
2001	3	4	0
2001	34	34	0
2001	13	13	0
2001	70	87	0
2001	4	4	0
2001	11	11	0
2001	7	7	0
2001	1	1	0
2001		17	0
2001	2	3	0
2001	4	4	0
2001	20	20	0
2001	2	4	0
2001	5	11	0
2001	3	6	0
2001	3	3	0
2001	56	56	0
2001	18	22	0
2001	3	12	0
2001	16	16	0
2001	43	50	0
2001	14	15	0
2001	8	14	0
2001	4	5	0
2001	47	65	0
2001	3	4	0
2001	2	2	0
2001	2	4	0
2001	2	2	0
2001	12	12	0
2001	1	1	0
2001	6	6	0
2001	14	17	0
2001	12	18	0
2001	1	1	0
2001	4	4	0
2001	42	64	0
2001	12	18	0
2001	21	24	0
2001	11	14	0
2001	7	7	0
2001	12	15	0
2001	2	2	0
2001	19	21	0
2001	2	2	0
2001	18	20	0
2001	101	123	0
2001	100	100	0
2001	94	121	0
2001	1	1	0
2001	33	47	0
2001	131	156	0
2001	5	5	0
2001	66	96	0
2001	24	37	0
2001	30	41	0
2001	17	21	0
2001	3	3	0
2001	40	51	0
2001	6	6	0
2001	33	44	0
2001	66	77	0
2001	35	45	0
2001	12	15	0
2001	55	82	0
2001	47	50	0
2001	29	35	0
2001	34	53	0
2001	56	56	0
2001	14	14	0
2001	78	91	0
2001	45	48	0
2001	14	18	0
2001	129	177	0
2001	2	4	0
2001	8	9	0
2001	21	21	0
2001	7	7	0
2001	35	44	0
2001	48	71	0
2001	126	143	0
2001	95	98	0
2001	45	58	0
2001	81	88	0
2001	7	10	0
2001	3	4	0
2001	43	49	0
2001	2	2	0
2001	3	3	0
2001	42	45	0
2001	33	48	0
2001	3	3	0
2001	14	15	0
2001	7	9	0
2001	8	9	0
2001	2	2	0
2001	6	7	0
2001	5	6	0
2001	5	5	0
2001	55	56	0
2001	18	19	0
2001	4	4	0
2001	14	17	0
2001	35	51	0
2001	121	143	0
2001	41	45	0
2001	47	49	0
2001	35	47	0
2001	107	129	0
2001	3	3	0
2001	7	8	0
2001	44	44	0
2001	30	40	0
2001	33	43	0
2001	40	40	0
2001	79	93	0
2001	21	21	0
2001	26	35	0
2001	6	8	0
2001	4	5	0
2001	6	7	0
2001	7	7	0
2001	6	7	0
2001	27	29	0
2001	70	83	0
2001	13	15	0
2001	4	9	0
2001	33	33	0
2001	38	45	0
2001	16	28	0
2001	34	38	0
2001	50	60	0
2001	8	9	0
2001	32	38	0
2001	5	6	0
2001	40	47	0
2001	4	4	0
2001	41	43	0
2001	63	67	0
2001	39	60	0
2001	52	66	0
2001	2	4	0
2001	15	15	0
2001	43	63	0
2001	61	86	0
2001	9	18	0
2001	42	67	0
2001	28	32	0
2001	28	41	0
2001	8	11	0
2001	20	26	0
2001	24	34	0
2001	35	48	0
2001	28	38	0
2001	38	46	0
2001	10	10	0
2001	6	10	0
2001	4	10	0
2001	27	39	0
2001	10	13	0
2001	28	28	0
2001	41	41	0
2001	37	74	0
2001	23	29	0
2001	4	8	0
2001	7	15	0
2001	12	19	0
2001	17	29	0
2001	78	103	0
2001	2	3	0
2001	175	238	0
2001	30	40	0
2001	20	20	0
2001	13	13	0
2001	6	8	0
2001	2	2	0
2001	5	0	0
2001	10	10	0
2001	7	8	0
2001	3	5	0
2001	3	3	0
2001	13	13	0
2001	16	16	0
2001	7	7	0
2001	2	2	0
2001	9	13	0
2001	4	4	0
2001	4	8	0
2001	3	3	0
2001	7	9	0
2001	11	0	0
2001	9	12	0
2001	15	15	0
2001	5	5	0
2001	4	6	0
2001	3	3	0
2001	8	8	0
2001	17	17	0
2001	13	14	0
2001	9	10	0
2001	3	3	0
2001	4	7	0
2001	5	7	0
2001	27	27	0
2001	11	11	0
2001	5	8	0
2001	4	4	0
2001	5	5	0
2001	2	2	0
2001	3	3	0
2001	2	3	0
2001	4	7	0
2001	1	1	0
2001	5	5	0
2001	4	4	0
2001	5	0	0
2001	19	19	0
2001	3	3	0
2001	1	0	0
2001	3	4	0
2001	11	11	0
2001	24	32	0
2001	42	52	0
2001	3	7	0
2001	4	4	0
2001	3	3	0
2001	30	45	0
2001	4	4	0
2001	1	4	0
2001	3	3	0
2001	9	14	0
2001	3	5	0
2001	5	6	0
2001	4	4	0
2001	4	5	0
2001	35	35	0
2001	2	4	0
2001	3	6	0
2001	3	6	0
2001	6	6	0
2001	6	6	0
2001	5	6	0

[truncated: 6 more sheets: 02, 03, 04, 05, 06, 07]
